# Supplementary material for: Dissecting Cytophagalysin: Structural and Biochemical Studies of a Bacterial Pappalysin-Family Metallopeptidase
Source: Biomolecules. 2024 Dec 16;14(12):1604. doi: 10.3390/biom14121604 (PMC11674741; doi:10.3390/biom14121604)
Supplement: Supplementary file 1 [file biomolecules-14-01604-s001.zip]

Archive with 2 entries (2 files):
- CPL1_Q46348_Q20-K1298_GeomMin.pdb
- Estevan-Morio_Biomolecules-2024_Supplement.pdf
