# Supplementary material for: Dissecting Cytophagalysin: Structural and Biochemical Studies of a Bacterial Pappalysin-Family Metallopeptidase
Source: Biomolecules. 2024 Dec 16;14(12):1604. doi: 10.3390/biom14121604 (PMC11674741; doi:10.3390/biom14121604)
Supplement: Supplementary file 1 [file biomolecules-14-01604-s001.zip › CPL1_Q46348_Q20-K1298_GeomMin.pdb]

HELIX    1   1 THR A   26  SER A   36  1                                  11
HELIX    2   2 PRO A   38  SER A   60  1                                  23
HELIX    3   3 TYR A   90  ASN A  105  1                                  16
HELIX    4   4 ALA A  109  GLN A  112  1                                   4
HELIX    5   5 PRO A  116  ARG A  121  1                                   6
HELIX    6   6 ASP A  160  ASP A  166  1                                   7
HELIX    7   7 SER A  199  SER A  204  1                                   6
HELIX    8   8 GLY A  213  TYR A  215  5                                   3
HELIX    9   9 THR A  223  PHE A  236  1                                  14
HELIX   10  10 GLN A  298  GLU A  309  1                                  12
HELIX   11  11 PRO A  311  TRP A  317  1                                   7
HELIX   12  12 ALA A  319  THR A  325  1                                   7
HELIX   13  13 PRO A  422  ALA A  424  5                                   3
HELIX   14  14 GLY A  696  THR A  699  1                                   4
HELIX   15  15 ALA A  990  GLY A  992  5                                   3
SHEET    1   A 5 ILE A 127  LEU A 131  0
SHEET    2   A 5 TYR A  70  ILE A  78  1  N  TYR A  70   O  GLU A 128
SHEET    3   A 5 MET A 174  ILE A 178  1  N  MET A 174   O  VAL A  75
SHEET    4   A 5 VAL A 209  PHE A 211  1  N  VAL A 209   O  TYR A 177
SHEET    5   A 5 GLY A 192  ALA A 194 -1  N  VAL A 193   O  VAL A 210
SHEET    1   B 2 PHE A  76  TYR A  79  0
SHEET    2   B 2 VAL A 144  HIS A 147  1  N  VAL A 145   O  PHE A  76
SHEET    1   C 4 LEU A 333  VAL A 336  0
SHEET    2   C 4 SER A 355  SER A 360 -1  N  SER A 360   O  LEU A 333
SHEET    3   C 4 GLN A 396  THR A 402 -1  N  ILE A 399   O  SER A 355
SHEET    4   C 4 THR A 386  SER A 393 -1  N  SER A 393   O  GLN A 396
SHEET    1   D 4 SER A 340  LYS A 342  0
SHEET    2   D 4 SER A 436  LYS A 442  1  N  ASP A 440   O  PHE A 341
SHEET    3   D 4 LYS A 415  PHE A 420 -1  N  ILE A 418   O  LEU A 437
SHEET    4   D 4 PHE A 377  HIS A 379 -1  N  SER A 378   O  THR A 419
SHEET    1   E 4 ILE A 449  ASP A 453  0
SHEET    2   E 4 PHE A 574  ASN A 582 -1  N  TYR A 581   O  PHE A 450
SHEET    3   E 4 LEU A 557  VAL A 567 -1  N  THR A 566   O  SER A 575
SHEET    4   E 4 THR A 545  ILE A 554 -1  N  ILE A 554   O  LEU A 557
SHEET    1   F 2 ALA A 457  ALA A 459  0
SHEET    2   F 2 PHE A 574  ILE A 576 -1  N  ILE A 576   O  ALA A 457
SHEET    1   G 4 TRP A 465  LYS A 469  0
SHEET    2   G 4 ALA A 477  ARG A 482 -1  N  SER A 480   O  LYS A 466
SHEET    3   G 4 LEU A 488  GLU A 491 -1  N  GLU A 491   O  GLY A 479
SHEET    4   G 4 LEU A 531  ARG A 534 -1  N  ARG A 534   O  LEU A 488
SHEET    1   H 4 VAL A 599  LEU A 601  0
SHEET    2   H 4 THR A 620  LEU A 624 -1  N  SER A 623   O  VAL A 600
SHEET    3   H 4 LYS A 664  GLY A 671 -1  N  LEU A 667   O  THR A 620
SHEET    4   H 4 LEU A 653  LEU A 659 -1  N  THR A 658   O  ALA A 666
SHEET    1   I 4 THR A 605  TYR A 607  0
SHEET    2   I 4 ALA A 704  LYS A 710  1  N  ASN A 708   O  LEU A 606
SHEET    3   I 4 ALA A 682  PHE A 688 -1  N  VAL A 686   O  LYS A 705
SHEET    4   I 4 TYR A 644  THR A 647 -1  N  THR A 647   O  ILE A 685
SHEET    1   J 4 TYR A 718  ASN A 721  0
SHEET    2   J 4 TYR A 842  TYR A 849 -1  N  TYR A 849   O  TYR A 718
SHEET    3   J 4 ARG A 825  VAL A 835 -1  N  LYS A 834   O  THR A 843
SHEET    4   J 4 THR A 813  ARG A 822 -1  N  ARG A 822   O  ARG A 825
SHEET    1   K 2 TYR A 725  ALA A 727  0
SHEET    2   K 2 TYR A 842  ILE A 844 -1  N  ILE A 844   O  TYR A 725
SHEET    1   L 3 TRP A 733  ASP A 737  0
SHEET    2   L 3 GLU A 745  ALA A 752 -1  N  ALA A 748   O  GLN A 734
SHEET    3   L 3 ALA A 755  GLU A 759 -1  N  GLU A 759   O  GLY A 747
SHEET    1   M 3 VAL A 874  ASN A 878  0
SHEET    2   M 3 GLN A 883  THR A 887 -1  N  THR A 887   O  VAL A 874
SHEET    3   M 3 THR A 921  THR A 925 -1  N  ASN A 924   O  ALA A 884
SHEET    1   N 4 ALA A 913  GLY A 916  0
SHEET    2   N 4 GLY A 897  ALA A 903 -1  N  VAL A 900   O  ALA A 913
SHEET    3   N 4 ASN A 931  ASN A 940 -1  N  ASN A 940   O  GLY A 897
SHEET    4   N 4 ALA A 952  ILE A 956 -1  N  ILE A 956   O  ASN A 931
SHEET    1   O 4 PHE A 982  THR A 985  0
SHEET    2   O 4 GLU A 972  ILE A 979 -1  N  ILE A 979   O  PHE A 982
SHEET    3   O 4 SER A1008  PHE A1017 -1  N  GLY A1016   O  TYR A 973
SHEET    4   O 4 VAL A1054  THR A1059 -1  N  PHE A1058   O  ALA A1009
SHEET    1   P 4 TYR A 993  ASN A 995  0
SHEET    2   P 4 GLY A1089  THR A1097  1  N  VAL A1091   O  GLY A 994
SHEET    3   P 4 THR A1066  TYR A1075 -1  N  MET A1073   O  GLU A1090
SHEET    4   P 4 GLU A1024  ILE A1030 -1  N  TRP A1029   O  ARG A1070
SHEET    1   Q 2 ASN A1000  LEU A1003  0
SHEET    2   Q 2 THR A1095  PHE A1098  1  N  THR A1095   O  ILE A1001
SHEET    1   R 2 GLY A1123  SER A1127  0
SHEET    2   R 2 TYR A1158  PRO A1162 -1  N  ILE A1161   O  PHE A1124
SHEET    1   S 4 LEU A1189  ASN A1192  0
SHEET    2   S 4 ALA A1169  ALA A1177 -1  N  PHE A1172   O  LEU A1189
SHEET    3   S 4 SER A1136  LYS A1143 -1  N  TYR A1142   O  ARG A1171
SHEET    4   S 4 GLY A1147  SER A1154 -1  N  SER A1154   O  TYR A1137
SHEET    1   T 3 SER A1209  PHE A1213  0
SHEET    2   T 3 VAL A1220  GLU A1226 -1  N  GLU A1226   O  SER A1209
SHEET    3   T 3 SER A1253  THR A1255 -1  N  TYR A1254   O  VAL A1221
SHEET    1   U 4 THR A1274  VAL A1281  0
SHEET    2   U 4 GLY A1262  THR A1269 -1  N  LEU A1268   O  GLN A1275
SHEET    3   U 4 VAL A1234  ASN A1239 -1  N  TYR A1238   O  HIS A1265
SHEET    4   U 4 VAL A1244  ARG A1249 -1  N  VAL A1248   O  ILE A1235
LINK        ZN    ZN A1999                 SG  CYS A  24 
LINK        ZN    ZN A1999                 NE2 HIS A 231 
LINK        ZN    ZN A1999                 NE2 HIS A 235 
LINK        ZN    ZN A1999                 NE2 HIS A 241 
LINK        CA    CA A1998                 OD1 ASP A 251 
LINK        CA    CA A1998                 O   VAL A 253 
LINK        CA    CA A1998                 O   THR A 256 
LINK        CA    CA A1998                 OG1 THR A 256 
SSBOND   1 CYS A  140    CYS A  434 
SSBOND   2 CYS A  247    CYS A  273 
SSBOND   3 CYS A  267    CYS A  292 
SSBOND   4 CYS A  963    CYS A 1083 
ATOM      1  N   GLN A  20     -26.120  36.702  14.115  1.00 27.11           N
ATOM      2  CA  GLN A  20     -26.431  35.746  13.060  1.00 27.11           C
ATOM      3  C   GLN A  20     -27.074  34.487  13.632  1.00 27.11           C
ATOM      4  O   GLN A  20     -26.401  33.673  14.266  1.00 27.11           O
ATOM      5  CB  GLN A  20     -25.167  35.380  12.278  1.00 27.11           C
ATOM      6  CG  GLN A  20     -24.739  36.422  11.259  1.00 27.11           C
ATOM      7  CD  GLN A  20     -23.511  36.000  10.476  1.00 27.11           C
ATOM      8  OE1 GLN A  20     -22.836  35.034  10.832  1.00 27.11           O
ATOM      9  NE2 GLN A  20     -23.215  36.724   9.403  1.00 27.11           N
ATOM     10  N   GLY A  21     -28.382  34.347  13.420  1.00 38.66           N
ATOM     11  CA  GLY A  21     -29.101  33.143  13.791  1.00 38.66           C
ATOM     12  C   GLY A  21     -28.447  31.868  13.301  1.00 38.66           C
ATOM     13  O   GLY A  21     -28.252  31.689  12.096  1.00 38.66           O
ATOM     14  N   LEU A  22     -28.101  30.977  14.229  1.00 51.41           N
ATOM     15  CA  LEU A  22     -27.370  29.755  13.922  1.00 51.41           C
ATOM     16  C   LEU A  22     -28.290  28.782  13.193  1.00 51.41           C
ATOM     17  O   LEU A  22     -29.143  28.150  13.829  1.00 51.41           O
ATOM     18  CB  LEU A  22     -26.834  29.126  15.209  1.00 51.41           C
ATOM     19  CG  LEU A  22     -25.873  30.001  16.018  1.00 51.41           C
ATOM     20  CD1 LEU A  22     -25.973  29.680  17.503  1.00 51.41           C
ATOM     21  CD2 LEU A  22     -24.445  29.866  15.529  1.00 51.41           C
ATOM     22  N   PRO A  23     -28.160  28.627  11.870  1.00 59.34           N
ATOM     23  CA  PRO A  23     -29.159  27.858  11.115  1.00 59.34           C
ATOM     24  C   PRO A  23     -28.893  26.361  11.164  1.00 59.34           C
ATOM     25  O   PRO A  23     -27.885  25.871  10.644  1.00 59.34           O
ATOM     26  CB  PRO A  23     -29.016  28.418   9.689  1.00 59.34           C
ATOM     27  CG  PRO A  23     -27.791  29.376   9.735  1.00 59.34           C
ATOM     28  CD  PRO A  23     -27.057  29.019  10.992  1.00 59.34           C
ATOM     29  N   CYS A  24     -29.807  25.628  11.795  1.00 70.31           N
ATOM     30  CA  CYS A  24     -29.775  24.169  11.827  1.00 70.31           C
ATOM     31  C   CYS A  24     -30.183  23.642  10.454  1.00 70.31           C
ATOM     32  O   CYS A  24     -31.339  23.797  10.049  1.00 70.31           O
ATOM     33  CB  CYS A  24     -30.688  23.639  12.928  1.00 70.31           C
ATOM     34  SG  CYS A  24     -31.429  22.035  12.582  1.00 70.31           S
ATOM     35  N   ARG A  25     -29.250  23.039   9.717  1.00 85.88           N
ATOM     36  CA  ARG A  25     -29.553  22.634   8.343  1.00 85.88           C
ATOM     37  C   ARG A  25     -30.233  21.270   8.249  1.00 85.88           C
ATOM     38  O   ARG A  25     -29.967  20.496   7.326  1.00 85.88           O
ATOM     39  CB  ARG A  25     -28.264  22.651   7.524  1.00 85.88           C
ATOM     40  CG  ARG A  25     -27.554  23.994   7.510  1.00 85.88           C
ATOM     41  CD  ARG A  25     -26.249  23.917   6.733  1.00 85.88           C
ATOM     42  NE  ARG A  25     -25.241  24.825   7.269  1.00 85.88           N
ATOM     43  CZ  ARG A  25     -23.975  24.854   6.876  1.00 85.88           C
ATOM     44  NH1 ARG A  25     -23.522  24.033   5.944  1.00 85.88           N
ATOM     45  NH2 ARG A  25     -23.143  25.728   7.435  1.00 85.88           N
ATOM     46  N   THR A  26     -31.098  20.960   9.218  1.00 88.62           N
ATOM     47  CA  THR A  26     -31.874  19.722   9.229  1.00 88.62           C
ATOM     48  C   THR A  26     -32.590  19.501   7.898  1.00 88.62           C
ATOM     49  O   THR A  26     -32.436  18.460   7.249  1.00 88.62           O
ATOM     50  CB  THR A  26     -32.877  19.739  10.387  1.00 88.62           C
ATOM     51  OG1 THR A  26     -32.214  19.350  11.596  1.00 88.62           O
ATOM     52  CG2 THR A  26     -34.023  18.769  10.126  1.00 88.62           C
ATOM     53  N   SER A  27     -33.396  20.489   7.497  1.00 88.38           N
ATOM     54  CA  SER A  27     -34.188  20.404   6.273  1.00 88.38           C
ATOM     55  C   SER A  27     -33.324  20.153   5.043  1.00 88.38           C
ATOM     56  O   SER A  27     -33.657  19.303   4.213  1.00 88.38           O
ATOM     57  CB  SER A  27     -35.008  21.682   6.097  1.00 88.38           C
ATOM     58  OG  SER A  27     -35.448  22.182   7.349  1.00 88.38           O
ATOM     59  N   GLU A  28     -32.243  20.917   4.874  1.00 89.81           N
ATOM     60  CA  GLU A  28     -31.421  20.761   3.676  1.00 89.81           C
ATOM     61  C   GLU A  28     -30.870  19.342   3.564  1.00 89.81           C
ATOM     62  O   GLU A  28     -30.975  18.700   2.509  1.00 89.81           O
ATOM     63  CB  GLU A  28     -30.283  21.783   3.685  1.00 89.81           C
ATOM     64  CG  GLU A  28     -30.738  23.222   3.513  1.00 89.81           C
ATOM     65  CD  GLU A  28     -30.784  23.980   4.825  1.00 89.81           C
ATOM     66  OE1 GLU A  28     -31.657  23.669   5.662  1.00 89.81           O
ATOM     67  OE2 GLU A  28     -29.946  24.886   5.020  1.00 89.81           O
ATOM     68  N   GLU A  29     -30.297  18.823   4.652  1.00 92.75           N
ATOM     69  CA  GLU A  29     -29.689  17.498   4.585  1.00 92.75           C
ATOM     70  C   GLU A  29     -30.749  16.416   4.428  1.00 92.75           C
ATOM     71  O   GLU A  29     -30.540  15.430   3.706  1.00 92.75           O
ATOM     72  CB  GLU A  29     -28.840  17.244   5.830  1.00 92.75           C
ATOM     73  CG  GLU A  29     -27.812  18.327   6.117  1.00 92.75           C
ATOM     74  CD  GLU A  29     -27.076  18.777   4.870  1.00 92.75           C
ATOM     75  OE1 GLU A  29     -26.311  17.968   4.305  1.00 92.75           O
ATOM     76  OE2 GLU A  29     -27.263  19.941   4.456  1.00 92.75           O
ATOM     77  N   ASN A  30     -31.905  16.585   5.078  1.00 92.19           N
ATOM     78  CA  ASN A  30     -32.956  15.592   4.900  1.00 92.19           C
ATOM     79  C   ASN A  30     -33.469  15.600   3.467  1.00 92.19           C
ATOM     80  O   ASN A  30     -33.774  14.541   2.909  1.00 92.19           O
ATOM     81  CB  ASN A  30     -34.095  15.847   5.886  1.00 92.19           C
ATOM     82  CG  ASN A  30     -33.891  15.133   7.208  1.00 92.19           C
ATOM     83  OD1 ASN A  30     -34.229  13.957   7.349  1.00 92.19           O
ATOM     84  ND2 ASN A  30     -33.338  15.841   8.185  1.00 92.19           N
ATOM     85  N   GLU A  31     -33.626  16.788   2.872  1.00 91.25           N
ATOM     86  CA  GLU A  31     -34.042  16.845   1.477  1.00 91.25           C
ATOM     87  C   GLU A  31     -33.006  16.189   0.577  1.00 91.25           C
ATOM     88  O   GLU A  31     -33.361  15.561  -0.426  1.00 91.25           O
ATOM     89  CB  GLU A  31     -34.284  18.296   1.060  1.00 91.25           C
ATOM     90  CG  GLU A  31     -35.161  18.453  -0.171  1.00 91.25           C
ATOM     91  CD  GLU A  31     -35.012  19.814  -0.823  1.00 91.25           C
ATOM     92  OE1 GLU A  31     -34.026  20.517  -0.515  1.00 91.25           O
ATOM     93  OE2 GLU A  31     -35.879  20.181  -1.643  1.00 91.25           O
ATOM     94  N   LYS A  32     -31.721  16.316   0.930  1.00 91.31           N
ATOM     95  CA  LYS A  32     -30.676  15.625   0.179  1.00 91.31           C
ATOM     96  C   LYS A  32     -30.863  14.116   0.256  1.00 91.31           C
ATOM     97  O   LYS A  32     -30.724  13.403  -0.751  1.00 91.31           O
ATOM     98  CB  LYS A  32     -29.296  16.023   0.704  1.00 91.31           C
ATOM     99  CG  LYS A  32     -28.816  17.384   0.227  1.00 91.31           C
ATOM    100  CD  LYS A  32     -27.944  18.057   1.274  1.00 91.31           C
ATOM    101  CE  LYS A  32     -27.999  19.571   1.150  1.00 91.31           C
ATOM    102  NZ  LYS A  32     -26.758  20.215   1.662  1.00 91.31           N
ATOM    103  N   ILE A  33     -31.207  13.619   1.447  1.00 89.25           N
ATOM    104  CA  ILE A  33     -31.458  12.189   1.611  1.00 89.25           C
ATOM    105  C   ILE A  33     -32.654  11.773   0.767  1.00 89.25           C
ATOM    106  O   ILE A  33     -32.628  10.743   0.082  1.00 89.25           O
ATOM    107  CB  ILE A  33     -31.663  11.840   3.096  1.00 89.25           C
ATOM    108  CG1 ILE A  33     -30.446  12.270   3.921  1.00 89.25           C
ATOM    109  CG2 ILE A  33     -31.949  10.352   3.263  1.00 89.25           C
ATOM    110  CD1 ILE A  33     -29.355  11.222   4.011  1.00 89.25           C
ATOM    111  N   TYR A  34     -33.727  12.567   0.813  1.00 91.94           N
ATOM    112  CA  TYR A  34     -34.930  12.209   0.070  1.00 91.94           C
ATOM    113  C   TYR A  34     -34.657  12.217  -1.427  1.00 91.94           C
ATOM    114  O   TYR A  34     -35.256  11.436  -2.175  1.00 91.94           O
ATOM    115  CB  TYR A  34     -36.073  13.165   0.411  1.00 91.94           C
ATOM    116  CG  TYR A  34     -36.438  13.199   1.878  1.00 91.94           C
ATOM    117  CD1 TYR A  34     -36.293  12.072   2.677  1.00 91.94           C
ATOM    118  CD2 TYR A  34     -36.932  14.357   2.464  1.00 91.94           C
ATOM    119  CE1 TYR A  34     -36.625  12.099   4.019  1.00 91.94           C
ATOM    120  CE2 TYR A  34     -37.268  14.394   3.804  1.00 91.94           C
ATOM    121  CZ  TYR A  34     -37.113  13.262   4.576  1.00 91.94           C
ATOM    122  OH  TYR A  34     -37.447  13.294   5.911  1.00 91.94           O
ATOM    123  N   LYS A  35     -33.760  13.097  -1.878  1.00 89.00           N
ATOM    124  CA  LYS A  35     -33.381  13.121  -3.285  1.00 89.00           C
ATOM    125  C   LYS A  35     -32.647  11.841  -3.651  1.00 89.00           C
ATOM    126  O   LYS A  35     -33.055  11.109  -4.561  1.00 89.00           O
ATOM    127  CB  LYS A  35     -32.508  14.342  -3.587  1.00 89.00           C
ATOM    128  CG  LYS A  35     -33.251  15.663  -3.660  1.00 89.00           C
ATOM    129  CD  LYS A  35     -32.275  16.827  -3.572  1.00 89.00           C
ATOM    130  CE  LYS A  35     -32.942  18.086  -3.052  1.00 89.00           C
ATOM    131  NZ  LYS A  35     -32.255  18.606  -1.838  1.00 89.00           N
ATOM    132  N   SER A  36     -31.539  11.567  -2.953  1.00 84.06           N
ATOM    133  CA  SER A  36     -30.741  10.384  -3.263  1.00 84.06           C
ATOM    134  C   SER A  36     -31.554   9.104  -3.100  1.00 84.06           C
ATOM    135  O   SER A  36     -31.483   8.202  -3.942  1.00 84.06           O
ATOM    136  CB  SER A  36     -29.496  10.346  -2.377  1.00 84.06           C
ATOM    137  OG  SER A  36     -29.846  10.347  -1.004  1.00 84.06           O
ATOM    138  N   ASN A  37     -32.331   9.009  -2.020  1.00 87.75           N
ATOM    139  CA  ASN A  37     -33.129   7.826  -1.697  1.00 87.75           C
ATOM    140  C   ASN A  37     -34.610   8.181  -1.664  1.00 87.75           C
ATOM    141  O   ASN A  37     -35.129   8.607  -0.619  1.00 87.75           O
ATOM    142  CB  ASN A  37     -32.687   7.224  -0.364  1.00 87.75           C
ATOM    143  CG  ASN A  37     -33.325   5.876  -0.093  1.00 87.75           C
ATOM    144  OD1 ASN A  37     -33.617   5.118  -1.018  1.00 87.75           O
ATOM    145  ND2 ASN A  37     -33.544   5.570   1.180  1.00 87.75           N
ATOM    146  N   PRO A  38     -35.331   8.035  -2.780  1.00 87.44           N
ATOM    147  CA  PRO A  38     -36.780   8.274  -2.746  1.00 87.44           C
ATOM    148  C   PRO A  38     -37.521   7.307  -1.838  1.00 87.44           C
ATOM    149  O   PRO A  38     -38.661   7.595  -1.439  1.00 87.44           O
ATOM    150  CB  PRO A  38     -37.202   8.100  -4.223  1.00 87.44           C
ATOM    151  CG  PRO A  38     -35.974   8.537  -4.969  1.00 87.44           C
ATOM    152  CD  PRO A  38     -34.917   7.772  -4.154  1.00 87.44           C
ATOM    153  N   HIS A  39     -36.896   6.184  -1.475  1.00 90.81           N
ATOM    154  CA  HIS A  39     -37.495   5.287  -0.494  1.00 90.81           C
ATOM    155  C   HIS A  39     -37.640   5.995   0.843  1.00 90.81           C
ATOM    156  O   HIS A  39     -38.641   5.818   1.545  1.00 90.81           O
ATOM    157  CB  HIS A  39     -36.653   4.019  -0.350  1.00 90.81           C
ATOM    158  CG  HIS A  39     -36.743   3.384   1.003  1.00 90.81           C
ATOM    159  ND1 HIS A  39     -35.789   3.575   1.979  1.00 90.81           N
ATOM    160  CD2 HIS A  39     -37.674   2.562   1.542  1.00 90.81           C
ATOM    161  CE1 HIS A  39     -36.129   2.897   3.061  1.00 90.81           C
ATOM    162  NE2 HIS A  39     -37.268   2.274   2.822  1.00 90.81           N
ATOM    163  N   ALA A  40     -36.629   6.781   1.221  1.00 91.44           N
ATOM    164  CA  ALA A  40     -36.680   7.515   2.479  1.00 91.44           C
ATOM    165  C   ALA A  40     -37.829   8.516   2.475  1.00 91.44           C
ATOM    166  O   ALA A  40     -38.536   8.668   3.477  1.00 91.44           O
ATOM    167  CB  ALA A  40     -35.349   8.221   2.732  1.00 91.44           C
ATOM    168  N   LEU A  41     -38.026   9.211   1.350  1.00 92.56           N
ATOM    169  CA  LEU A  41     -39.144  10.143   1.232  1.00 92.56           C
ATOM    170  C   LEU A  41     -40.481   9.419   1.338  1.00 92.56           C
ATOM    171  O   LEU A  41     -41.398   9.895   2.021  1.00 92.56           O
ATOM    172  CB  LEU A  41     -39.050  10.909  -0.088  1.00 92.56           C
ATOM    173  CG  LEU A  41     -40.118  11.976  -0.333  1.00 92.56           C
ATOM    174  CD1 LEU A  41     -40.171  12.963   0.824  1.00 92.56           C
ATOM    175  CD2 LEU A  41     -39.866  12.697  -1.648  1.00 92.56           C
ATOM    176  N   LYS A  42     -40.610   8.259   0.685  1.00 93.00           N
ATOM    177  CA  LYS A  42     -41.861   7.510   0.785  1.00 93.00           C
ATOM    178  C   LYS A  42     -42.105   7.068   2.222  1.00 93.00           C
ATOM    179  O   LYS A  42     -43.233   7.153   2.728  1.00 93.00           O
ATOM    180  CB  LYS A  42     -41.833   6.306  -0.156  1.00 93.00           C
ATOM    181  CG  LYS A  42     -43.208   5.757  -0.503  1.00 93.00           C
ATOM    182  CD  LYS A  42     -44.069   6.812  -1.177  1.00 93.00           C
ATOM    183  CE  LYS A  42     -45.482   6.813  -0.617  1.00 93.00           C
ATOM    184  NZ  LYS A  42     -45.563   7.526   0.688  1.00 93.00           N
ATOM    185  N   GLU A  43     -41.053   6.595   2.894  1.00 95.31           N
ATOM    186  CA  GLU A  43     -41.178   6.115   4.265  1.00 95.31           C
ATOM    187  C   GLU A  43     -41.590   7.254   5.186  1.00 95.31           C
ATOM    188  O   GLU A  43     -42.453   7.086   6.055  1.00 95.31           O
ATOM    189  CB  GLU A  43     -39.863   5.489   4.729  1.00 95.31           C
ATOM    190  CG  GLU A  43     -39.899   4.955   6.152  1.00 95.31           C
ATOM    191  CD  GLU A  43     -39.070   3.696   6.323  1.00 95.31           C
ATOM    192  OE1 GLU A  43     -37.826   3.789   6.261  1.00 95.31           O
ATOM    193  OE2 GLU A  43     -39.663   2.615   6.519  1.00 95.31           O
ATOM    194  N   LYS A  44     -40.976   8.426   5.001  1.00 93.81           N
ATOM    195  CA  LYS A  44     -41.301   9.590   5.814  1.00 93.81           C
ATOM    196  C   LYS A  44     -42.745  10.019   5.592  1.00 93.81           C
ATOM    197  O   LYS A  44     -43.451  10.348   6.550  1.00 93.81           O
ATOM    198  CB  LYS A  44     -40.336  10.733   5.494  1.00 93.81           C
ATOM    199  CG  LYS A  44     -40.891  12.126   5.745  1.00 93.81           C
ATOM    200  CD  LYS A  44     -40.742  12.524   7.204  1.00 93.81           C
ATOM    201  CE  LYS A  44     -40.975  14.013   7.395  1.00 93.81           C
ATOM    202  NZ  LYS A  44     -40.922  14.404   8.831  1.00 93.81           N
ATOM    203  N   GLN A  45     -43.203  10.030   4.337  1.00 93.44           N
ATOM    204  CA  GLN A  45     -44.582  10.426   4.060  1.00 93.44           C
ATOM    205  C   GLN A  45     -45.568   9.450   4.697  1.00 93.44           C
ATOM    206  O   GLN A  45     -46.548   9.862   5.329  1.00 93.44           O
ATOM    207  CB  GLN A  45     -44.810  10.520   2.551  1.00 93.44           C
ATOM    208  CG  GLN A  45     -44.090  11.682   1.884  1.00 93.44           C
ATOM    209  CD  GLN A  45     -43.875  11.460   0.400  1.00 93.44           C
ATOM    210  OE1 GLN A  45     -43.728  10.326  -0.055  1.00 93.44           O
ATOM    211  NE2 GLN A  45     -43.855  12.546  -0.364  1.00 93.44           N
ATOM    212  N   ASP A  46     -45.333   8.147   4.515  1.00 93.75           N
ATOM    213  CA  ASP A  46     -46.160   7.120   5.150  1.00 93.75           C
ATOM    214  C   ASP A  46     -46.212   7.296   6.666  1.00 93.75           C
ATOM    215  O   ASP A  46     -47.293   7.283   7.271  1.00 93.75           O
ATOM    216  CB  ASP A  46     -45.643   5.727   4.787  1.00 93.75           C
ATOM    217  CG  ASP A  46     -45.730   5.439   3.301  1.00 93.75           C
ATOM    218  OD1 ASP A  46     -46.753   5.804   2.684  1.00 93.75           O
ATOM    219  OD2 ASP A  46     -44.783   4.838   2.753  1.00 93.75           O
ATOM    220  N   PHE A  47     -45.045   7.430   7.298  1.00 95.25           N
ATOM    221  CA  PHE A  47     -44.969   7.567   8.750  1.00 95.25           C
ATOM    222  C   PHE A  47     -45.668   8.841   9.220  1.00 95.25           C
ATOM    223  O   PHE A  47     -46.362   8.830  10.240  1.00 95.25           O
ATOM    224  CB  PHE A  47     -43.499   7.530   9.184  1.00 95.25           C
ATOM    225  CG  PHE A  47     -43.238   8.049  10.576  1.00 95.25           C
ATOM    226  CD1 PHE A  47     -44.016   7.639  11.649  1.00 95.25           C
ATOM    227  CD2 PHE A  47     -42.192   8.924  10.814  1.00 95.25           C
ATOM    228  CE1 PHE A  47     -43.766   8.106  12.925  1.00 95.25           C
ATOM    229  CE2 PHE A  47     -41.938   9.392  12.090  1.00 95.25           C
ATOM    230  CZ  PHE A  47     -42.727   8.985  13.145  1.00 95.25           C
ATOM    231  N   ASP A  48     -45.500   9.948   8.493  1.00 93.00           N
ATOM    232  CA  ASP A  48     -46.202  11.186   8.833  1.00 93.00           C
ATOM    233  C   ASP A  48     -47.715  11.022   8.722  1.00 93.00           C
ATOM    234  O   ASP A  48     -48.463  11.534   9.564  1.00 93.00           O
ATOM    235  CB  ASP A  48     -45.719  12.326   7.938  1.00 93.00           C
ATOM    236  CG  ASP A  48     -44.369  12.868   8.361  1.00 93.00           C
ATOM    237  OD1 ASP A  48     -43.559  12.089   8.906  1.00 93.00           O
ATOM    238  OD2 ASP A  48     -44.119  14.073   8.151  1.00 93.00           O
ATOM    239  N   THR A  49     -48.188  10.329   7.683  1.00 93.19           N
ATOM    240  CA  THR A  49     -49.624  10.090   7.547  1.00 93.19           C
ATOM    241  C   THR A  49     -50.141   9.249   8.709  1.00 93.19           C
ATOM    242  O   THR A  49     -51.201   9.542   9.281  1.00 93.19           O
ATOM    243  CB  THR A  49     -49.923   9.408   6.212  1.00 93.19           C
ATOM    244  OG1 THR A  49     -49.379  10.190   5.141  1.00 93.19           O
ATOM    245  CG2 THR A  49     -51.425   9.262   6.012  1.00 93.19           C
ATOM    246  N   PHE A  50     -49.378   8.226   9.101  1.00 93.94           N
ATOM    247  CA  PHE A  50     -49.766   7.406  10.244  1.00 93.94           C
ATOM    248  C   PHE A  50     -49.796   8.258  11.506  1.00 93.94           C
ATOM    249  O   PHE A  50     -50.689   8.110  12.348  1.00 93.94           O
ATOM    250  CB  PHE A  50     -48.806   6.224  10.397  1.00 93.94           C
ATOM    251  CG  PHE A  50     -48.422   5.927  11.821  1.00 93.94           C
ATOM    252  CD1 PHE A  50     -49.292   5.250  12.662  1.00 93.94           C
ATOM    253  CD2 PHE A  50     -47.189   6.318  12.317  1.00 93.94           C
ATOM    254  CE1 PHE A  50     -48.941   4.975  13.971  1.00 93.94           C
ATOM    255  CE2 PHE A  50     -46.832   6.045  13.624  1.00 93.94           C
ATOM    256  CZ  PHE A  50     -47.709   5.372  14.452  1.00 93.94           C
ATOM    257  N   SER A  51     -48.800   9.130  11.665  1.00 93.12           N
ATOM    258  CA  SER A  51     -48.693   9.968  12.852  1.00 93.12           C
ATOM    259  C   SER A  51     -49.885  10.910  12.952  1.00 93.12           C
ATOM    260  O   SER A  51     -50.438  11.107  14.036  1.00 93.12           O
ATOM    261  CB  SER A  51     -47.385  10.758  12.825  1.00 93.12           C
ATOM    262  OG  SER A  51     -46.268   9.891  12.761  1.00 93.12           O
ATOM    263  N   LYS A  52     -50.287  11.507  11.827  1.00 91.38           N
ATOM    264  CA  LYS A  52     -51.472  12.363  11.808  1.00 91.38           C
ATOM    265  C   LYS A  52     -52.733  11.574  12.146  1.00 91.38           C
ATOM    266  O   LYS A  52     -53.573  12.040  12.933  1.00 91.38           O
ATOM    267  CB  LYS A  52     -51.622  13.033  10.443  1.00 91.38           C
ATOM    268  CG  LYS A  52     -50.506  13.995  10.085  1.00 91.38           C
ATOM    269  CD  LYS A  52     -50.344  14.090   8.578  1.00 91.38           C
ATOM    270  CE  LYS A  52     -48.962  14.585   8.201  1.00 91.38           C
ATOM    271  NZ  LYS A  52     -48.479  13.963   6.937  1.00 91.38           N
ATOM    272  N   ASN A  53     -52.865  10.358  11.603  1.00 91.44           N
ATOM    273  CA  ASN A  53     -54.046   9.553  11.906  1.00 91.44           C
ATOM    274  C   ASN A  53     -54.091   9.221  13.391  1.00 91.44           C
ATOM    275  O   ASN A  53     -55.145   9.340  14.033  1.00 91.44           O
ATOM    276  CB  ASN A  53     -54.060   8.277  11.063  1.00 91.44           C
ATOM    277  CG  ASN A  53     -53.975   8.559   9.577  1.00 91.44           C
ATOM    278  OD1 ASN A  53     -54.443   9.594   9.102  1.00 91.44           O
ATOM    279  ND2 ASN A  53     -53.375   7.637   8.833  1.00 91.44           N
ATOM    280  N   PHE A  54     -52.940   8.882  13.974  1.00 90.75           N
ATOM    281  CA  PHE A  54     -52.933   8.470  15.371  1.00 90.75           C
ATOM    282  C   PHE A  54     -53.181   9.689  16.242  1.00 90.75           C
ATOM    283  O   PHE A  54     -53.885   9.601  17.252  1.00 90.75           O
ATOM    284  CB  PHE A  54     -51.615   7.790  15.733  1.00 90.75           C
ATOM    285  CG  PHE A  54     -51.732   6.827  16.879  1.00 90.75           C
ATOM    286  CD1 PHE A  54     -52.920   6.155  17.113  1.00 90.75           C
ATOM    287  CD2 PHE A  54     -50.663   6.601  17.728  1.00 90.75           C
ATOM    288  CE1 PHE A  54     -53.038   5.269  18.167  1.00 90.75           C
ATOM    289  CE2 PHE A  54     -50.776   5.717  18.785  1.00 90.75           C
ATOM    290  CZ  PHE A  54     -51.964   5.050  19.004  1.00 90.75           C
ATOM    291  N   SER A  55     -52.530  10.807  15.914  1.00 87.38           N
ATOM    292  CA  SER A  55     -52.695  12.048  16.656  1.00 87.38           C
ATOM    293  C   SER A  55     -54.179  12.366  16.760  1.00 87.38           C
ATOM    294  O   SER A  55     -54.713  12.577  17.855  1.00 87.38           O
ATOM    295  CB  SER A  55     -51.930  13.183  15.971  1.00 87.38           C
ATOM    296  OG  SER A  55     -50.568  12.840  15.785  1.00 87.38           O
ATOM    297  N   ALA A  56     -54.845  12.468  15.601  1.00 86.62           N
ATOM    298  CA  ALA A  56     -56.267  12.800  15.578  1.00 86.62           C
ATOM    299  C   ALA A  56     -57.072  11.797  16.399  1.00 86.62           C
ATOM    300  O   ALA A  56     -57.956  12.184  17.173  1.00 86.62           O
ATOM    301  CB  ALA A  56     -56.770  12.851  14.135  1.00 86.62           C
ATOM    302  N   ALA A  57     -56.811  10.496  16.211  1.00 85.31           N
ATOM    303  CA  ALA A  57     -57.556   9.474  16.944  1.00 85.31           C
ATOM    304  C   ALA A  57     -57.419   9.687  18.449  1.00 85.31           C
ATOM    305  O   ALA A  57     -58.411   9.687  19.188  1.00 85.31           O
ATOM    306  CB  ALA A  57     -57.072   8.080  16.545  1.00 85.31           C
ATOM    307  N   ARG A  58     -56.180   9.861  18.914  1.00 81.81           N
ATOM    308  CA  ARG A  58     -55.887  10.062  20.329  1.00 81.81           C
ATOM    309  C   ARG A  58     -56.566  11.319  20.857  1.00 81.81           C
ATOM    310  O   ARG A  58     -57.059  11.342  21.991  1.00 81.81           O
ATOM    311  CB  ARG A  58     -54.373  10.147  20.530  1.00 81.81           C
ATOM    312  CG  ARG A  58     -53.649   8.815  20.420  1.00 81.81           C
ATOM    313  CD  ARG A  58     -52.144   9.005  20.274  1.00 81.81           C
ATOM    314  NE  ARG A  58     -51.595   9.985  21.204  1.00 81.81           N
ATOM    315  CZ  ARG A  58     -51.272   9.727  22.464  1.00 81.81           C
ATOM    316  NH1 ARG A  58     -51.431   8.523  22.985  1.00 81.81           N
ATOM    317  NH2 ARG A  58     -50.767  10.701  23.216  1.00 81.81           N
ATOM    318  N   LYS A  59     -56.592  12.376  20.046  1.00 77.50           N
ATOM    319  CA  LYS A  59     -57.243  13.620  20.443  1.00 77.50           C
ATOM    320  C   LYS A  59     -58.746  13.430  20.606  1.00 77.50           C
ATOM    321  O   LYS A  59     -59.310  13.778  21.651  1.00 77.50           O
ATOM    322  CB  LYS A  59     -56.946  14.719  19.422  1.00 77.50           C
ATOM    323  CG  LYS A  59     -55.524  15.254  19.476  1.00 77.50           C
ATOM    324  CD  LYS A  59     -55.274  16.267  18.372  1.00 77.50           C
ATOM    325  CE  LYS A  59     -53.978  15.974  17.635  1.00 77.50           C
ATOM    326  NZ  LYS A  59     -54.191  15.848  16.166  1.00 77.50           N
ATOM    327  N   SER A  60     -59.418  12.891  19.588  1.00 70.19           N
ATOM    328  CA  SER A  60     -60.875  12.810  19.620  1.00 70.19           C
ATOM    329  C   SER A  60     -61.385  11.892  20.730  1.00 70.19           C
ATOM    330  O   SER A  60     -62.599  11.776  20.931  1.00 70.19           O
ATOM    331  CB  SER A  60     -61.406  12.334  18.265  1.00 70.19           C
ATOM    332  OG  SER A  60     -60.976  11.013  17.984  1.00 70.19           O
ATOM    333  N   LYS A  61     -60.475  11.233  21.447  1.00 70.25           N
ATOM    334  CA  LYS A  61     -60.861  10.418  22.592  1.00 70.25           C
ATOM    335  C   LYS A  61     -61.470  11.315  23.663  1.00 70.25           C
ATOM    336  O   LYS A  61     -60.968  12.411  23.928  1.00 70.25           O
ATOM    337  CB  LYS A  61     -59.660   9.654  23.151  1.00 70.25           C
ATOM    338  CG  LYS A  61     -59.244   8.455  22.314  1.00 70.25           C
ATOM    339  CD  LYS A  61     -57.831   8.007  22.646  1.00 70.25           C
ATOM    340  CE  LYS A  61     -57.366   6.912  21.700  1.00 70.25           C
ATOM    341  NZ  LYS A  61     -55.888   6.742  21.729  1.00 70.25           N
ATOM    342  N   THR A  62     -62.567  10.860  24.276  1.00 50.41           N
ATOM    343  CA  THR A  62     -63.177  11.669  25.327  1.00 50.41           C
ATOM    344  C   THR A  62     -62.231  11.852  26.509  1.00 50.41           C
ATOM    345  O   THR A  62     -62.137  12.952  27.066  1.00 50.41           O
ATOM    346  CB  THR A  62     -64.488  11.032  25.788  1.00 50.41           C
ATOM    347  OG1 THR A  62     -64.228   9.725  26.315  1.00 50.41           O
ATOM    348  CG2 THR A  62     -65.462  10.919  24.624  1.00 50.41           C
ATOM    349  N   GLY A  63     -61.522  10.799  26.911  1.00 55.31           N
ATOM    350  CA  GLY A  63     -60.500  10.993  27.922  1.00 55.31           C
ATOM    351  C   GLY A  63     -59.124  10.681  27.373  1.00 55.31           C
ATOM    352  O   GLY A  63     -58.927   9.614  26.784  1.00 55.31           O
ATOM    353  N   LYS A  64     -58.170  11.596  27.537  1.00 49.00           N
ATOM    354  CA  LYS A  64     -56.860  11.400  26.929  1.00 49.00           C
ATOM    355  C   LYS A  64     -56.174  10.168  27.510  1.00 49.00           C
ATOM    356  O   LYS A  64     -56.256   9.908  28.714  1.00 49.00           O
ATOM    357  CB  LYS A  64     -55.992  12.641  27.146  1.00 49.00           C
ATOM    358  CG  LYS A  64     -54.641  12.584  26.457  1.00 49.00           C
ATOM    359  CD  LYS A  64     -54.806  12.570  24.947  1.00 49.00           C
ATOM    360  CE  LYS A  64     -53.621  11.909  24.269  1.00 49.00           C
ATOM    361  NZ  LYS A  64     -53.623  10.434  24.472  1.00 49.00           N
ATOM    362  N   MET A  65     -55.509   9.395  26.650  1.00 55.84           N
ATOM    363  CA  MET A  65     -54.886   8.159  27.109  1.00 55.84           C
ATOM    364  C   MET A  65     -53.809   8.492  28.136  1.00 55.84           C
ATOM    365  O   MET A  65     -53.048   9.447  27.957  1.00 55.84           O
ATOM    366  CB  MET A  65     -54.288   7.384  25.933  1.00 55.84           C
ATOM    367  CG  MET A  65     -53.568   6.107  26.342  1.00 55.84           C
ATOM    368  SD  MET A  65     -51.851   6.043  25.798  1.00 55.84           S
ATOM    369  CE  MET A  65     -52.056   5.489  24.107  1.00 55.84           C
ATOM    370  N   ALA A  66     -53.751   7.729  29.229  1.00 60.28           N
ATOM    371  CA  ALA A  66     -52.698   7.978  30.207  1.00 60.28           C
ATOM    372  C   ALA A  66     -51.334   7.799  29.552  1.00 60.28           C
ATOM    373  O   ALA A  66     -51.027   6.723  29.028  1.00 60.28           O
ATOM    374  CB  ALA A  66     -52.852   7.036  31.400  1.00 60.28           C
ATOM    375  N   GLU A  67     -50.524   8.857  29.568  1.00 67.25           N
ATOM    376  CA  GLU A  67     -49.245   8.828  28.870  1.00 67.25           C
ATOM    377  C   GLU A  67     -48.344   7.709  29.382  1.00 67.25           C
ATOM    378  O   GLU A  67     -48.220   7.495  30.591  1.00 67.25           O
ATOM    379  CB  GLU A  67     -48.539  10.176  29.022  1.00 67.25           C
ATOM    380  CG  GLU A  67     -47.441  10.423  28.003  1.00 67.25           C
ATOM    381  CD  GLU A  67     -47.228  11.898  27.731  1.00 67.25           C
ATOM    382  OE1 GLU A  67     -47.046  12.660  28.703  1.00 67.25           O
ATOM    383  OE2 GLU A  67     -47.248  12.296  26.548  1.00 67.25           O
ATOM    384  N   THR A  68     -47.711   6.991  28.458  1.00 79.62           N
ATOM    385  CA  THR A  68     -46.820   5.903  28.838  1.00 79.62           C
ATOM    386  C   THR A  68     -45.472   6.498  29.230  1.00 79.62           C
ATOM    387  O   THR A  68     -44.999   7.442  28.592  1.00 79.62           O
ATOM    388  CB  THR A  68     -46.656   4.909  27.687  1.00 79.62           C
ATOM    389  OG1 THR A  68     -47.936   4.366  27.338  1.00 79.62           O
ATOM    390  CG2 THR A  68     -45.726   3.771  28.083  1.00 79.62           C
ATOM    391  N   SER A  69     -44.850   5.970  30.283  1.00 88.31           N
ATOM    392  CA  SER A  69     -43.492   6.405  30.598  1.00 88.31           C
ATOM    393  C   SER A  69     -42.526   5.718  29.638  1.00 88.31           C
ATOM    394  O   SER A  69     -42.375   4.493  29.676  1.00 88.31           O
ATOM    395  CB  SER A  69     -43.150   6.084  32.050  1.00 88.31           C
ATOM    396  OG  SER A  69     -41.862   6.567  32.389  1.00 88.31           O
ATOM    397  N   TYR A  70     -41.869   6.492  28.777  1.00 95.19           N
ATOM    398  CA  TYR A  70     -40.945   5.941  27.792  1.00 95.19           C
ATOM    399  C   TYR A  70     -39.512   6.125  28.279  1.00 95.19           C
ATOM    400  O   TYR A  70     -39.105   7.252  28.581  1.00 95.19           O
ATOM    401  CB  TYR A  70     -41.141   6.620  26.438  1.00 95.19           C
ATOM    402  CG  TYR A  70     -42.512   6.402  25.838  1.00 95.19           C
ATOM    403  CD1 TYR A  70     -42.825   5.225  25.174  1.00 95.19           C
ATOM    404  CD2 TYR A  70     -43.497   7.374  25.944  1.00 95.19           C
ATOM    405  CE1 TYR A  70     -44.077   5.026  24.623  1.00 95.19           C
ATOM    406  CE2 TYR A  70     -44.754   7.183  25.400  1.00 95.19           C
ATOM    407  CZ  TYR A  70     -45.038   6.008  24.740  1.00 95.19           C
ATOM    408  OH  TYR A  70     -46.288   5.810  24.201  1.00 95.19           O
ATOM    409  N   VAL A  71     -38.743   5.040  28.361  1.00 96.69           N
ATOM    410  CA  VAL A  71     -37.330   5.135  28.711  1.00 96.69           C
ATOM    411  C   VAL A  71     -36.500   4.744  27.494  1.00 96.69           C
ATOM    412  O   VAL A  71     -36.707   3.668  26.920  1.00 96.69           O
ATOM    413  CB  VAL A  71     -36.988   4.246  29.919  1.00 96.69           C
ATOM    414  CG1 VAL A  71     -35.484   4.221  30.153  1.00 96.69           C
ATOM    415  CG2 VAL A  71     -37.719   4.735  31.160  1.00 96.69           C
ATOM    416  N   ILE A  72     -35.569   5.601  27.102  1.00 97.81           N
ATOM    417  CA  ILE A  72     -34.741   5.380  25.917  1.00 97.81           C
ATOM    418  C   ILE A  72     -33.305   5.162  26.376  1.00 97.81           C
ATOM    419  O   ILE A  72     -32.775   5.999  27.116  1.00 97.81           O
ATOM    420  CB  ILE A  72     -34.821   6.562  24.932  1.00 97.81           C
ATOM    421  CG1 ILE A  72     -36.278   6.856  24.569  1.00 97.81           C
ATOM    422  CG2 ILE A  72     -34.004   6.270  23.683  1.00 97.81           C
ATOM    423  CD1 ILE A  72     -36.956   5.738  23.808  1.00 97.81           C
ATOM    424  N   PRO A  73     -32.637   4.076  25.976  1.00 97.88           N
ATOM    425  CA  PRO A  73     -31.213   3.939  26.321  1.00 97.88           C
ATOM    426  C   PRO A  73     -30.377   4.811  25.394  1.00 97.88           C
ATOM    427  O   PRO A  73     -30.460   4.675  24.171  1.00 97.88           O
ATOM    428  CB  PRO A  73     -30.943   2.441  26.093  1.00 97.88           C
ATOM    429  CG  PRO A  73     -32.363   1.836  26.059  1.00 97.88           C
ATOM    430  CD  PRO A  73     -33.068   2.876  25.256  1.00 97.88           C
ATOM    431  N   VAL A  74     -29.571   5.706  25.962  1.00 97.81           N
ATOM    432  CA  VAL A  74     -28.822   6.669  25.162  1.00 97.81           C
ATOM    433  C   VAL A  74     -27.327   6.438  25.348  1.00 97.81           C
ATOM    434  O   VAL A  74     -26.852   6.329  26.484  1.00 97.81           O
ATOM    435  CB  VAL A  74     -29.194   8.117  25.529  1.00 97.81           C
ATOM    436  CG1 VAL A  74     -28.498   9.094  24.598  1.00 97.81           C
ATOM    437  CG2 VAL A  74     -30.701   8.304  25.477  1.00 97.81           C
ATOM    438  N   VAL A  75     -26.589   6.362  24.242  1.00 97.06           N
ATOM    439  CA  VAL A  75     -25.135   6.233  24.274  1.00 97.06           C
ATOM    440  C   VAL A  75     -24.556   7.518  23.696  1.00 97.06           C
ATOM    441  O   VAL A  75     -25.000   7.976  22.636  1.00 97.06           O
ATOM    442  CB  VAL A  75     -24.645   4.992  23.505  1.00 97.06           C
ATOM    443  CG1 VAL A  75     -25.395   4.827  22.197  1.00 97.06           C
ATOM    444  CG2 VAL A  75     -23.143   5.068  23.263  1.00 97.06           C
ATOM    445  N   PHE A  76     -23.578   8.106  24.379  1.00 97.06           N
ATOM    446  CA  PHE A  76     -22.922   9.311  23.886  1.00 97.06           C
ATOM    447  C   PHE A  76     -21.537   8.976  23.351  1.00 97.06           C
ATOM    448  O   PHE A  76     -20.728   8.368  24.061  1.00 97.06           O
ATOM    449  CB  PHE A  76     -22.807  10.366  24.990  1.00 97.06           C
ATOM    450  CG  PHE A  76     -24.039  11.208  25.161  1.00 97.06           C
ATOM    451  CD1 PHE A  76     -25.170  10.694  25.771  1.00 97.06           C
ATOM    452  CD2 PHE A  76     -24.063  12.518  24.712  1.00 97.06           C
ATOM    453  CE1 PHE A  76     -26.301  11.471  25.932  1.00 97.06           C
ATOM    454  CE2 PHE A  76     -25.192  13.300  24.868  1.00 97.06           C
ATOM    455  CZ  PHE A  76     -26.313  12.775  25.478  1.00 97.06           C
ATOM    456  N   HIS A  77     -21.259   9.376  22.111  1.00 95.81           N
ATOM    457  CA  HIS A  77     -19.953   9.149  21.505  1.00 95.81           C
ATOM    458  C   HIS A  77     -19.228  10.486  21.418  1.00 95.81           C
ATOM    459  O   HIS A  77     -19.711  11.412  20.758  1.00 95.81           O
ATOM    460  CB  HIS A  77     -20.089   8.517  20.120  1.00 95.81           C
ATOM    461  CG  HIS A  77     -20.892   7.253  20.108  1.00 95.81           C
ATOM    462  ND1 HIS A  77     -20.336   6.016  20.353  1.00 95.81           N
ATOM    463  CD2 HIS A  77     -22.208   7.035  19.876  1.00 95.81           C
ATOM    464  CE1 HIS A  77     -21.276   5.091  20.274  1.00 95.81           C
ATOM    465  NE2 HIS A  77     -22.421   5.683  19.986  1.00 95.81           N
ATOM    466  N   ILE A  78     -18.079  10.587  22.076  1.00 95.00           N
ATOM    467  CA  ILE A  78     -17.353  11.846  22.186  1.00 95.00           C
ATOM    468  C   ILE A  78     -16.157  11.816  21.245  1.00 95.00           C
ATOM    469  O   ILE A  78     -15.248  10.995  21.419  1.00 95.00           O
ATOM    470  CB  ILE A  78     -16.906  12.114  23.632  1.00 95.00           C
ATOM    471  CG1 ILE A  78     -18.028  11.765  24.609  1.00 95.00           C
ATOM    472  CG2 ILE A  78     -16.471  13.562  23.793  1.00 95.00           C
ATOM    473  CD1 ILE A  78     -19.216  12.700  24.537  1.00 95.00           C
ATOM    474  N   TYR A  79     -16.132  12.717  20.268  1.00 93.44           N
ATOM    475  CA  TYR A  79     -14.985  12.857  19.380  1.00 93.44           C
ATOM    476  C   TYR A  79     -14.275  14.142  19.779  1.00 93.44           C
ATOM    477  O   TYR A  79     -14.842  15.232  19.643  1.00 93.44           O
ATOM    478  CB  TYR A  79     -15.413  12.897  17.913  1.00 93.44           C
ATOM    479  CG  TYR A  79     -16.216  11.695  17.468  1.00 93.44           C
ATOM    480  CD1 TYR A  79     -15.587  10.558  16.977  1.00 93.44           C
ATOM    481  CD2 TYR A  79     -17.603  11.696  17.539  1.00 93.44           C
ATOM    482  CE1 TYR A  79     -16.317   9.460  16.563  1.00 93.44           C
ATOM    483  CE2 TYR A  79     -18.341  10.600  17.133  1.00 93.44           C
ATOM    484  CZ  TYR A  79     -17.693   9.486  16.645  1.00 93.44           C
ATOM    485  OH  TYR A  79     -18.423   8.390  16.243  1.00 93.44           O
ATOM    486  N   GLY A  80     -13.044  14.023  20.267  1.00 87.81           N
ATOM    487  CA  GLY A  80     -12.369  15.213  20.741  1.00 87.81           C
ATOM    488  C   GLY A  80     -12.522  15.316  22.243  1.00 87.81           C
ATOM    489  O   GLY A  80     -13.633  15.587  22.708  1.00 87.81           O
ATOM    490  N   ASP A  81     -11.463  15.092  23.026  1.00 87.19           N
ATOM    491  CA  ASP A  81     -11.611  15.278  24.467  1.00 87.19           C
ATOM    492  C   ASP A  81     -11.990  16.718  24.791  1.00 87.19           C
ATOM    493  O   ASP A  81     -12.814  16.966  25.680  1.00 87.19           O
ATOM    494  CB  ASP A  81     -10.323  14.872  25.188  1.00 87.19           C
ATOM    495  CG  ASP A  81      -9.168  15.811  24.898  1.00 87.19           C
ATOM    496  OD1 ASP A  81      -8.898  16.074  23.708  1.00 87.19           O
ATOM    497  OD2 ASP A  81      -8.530  16.285  25.862  1.00 87.19           O
ATOM    498  N   VAL A  82     -11.403  17.680  24.084  1.00 90.38           N
ATOM    499  CA  VAL A  82     -11.722  19.092  24.244  1.00 90.38           C
ATOM    500  C   VAL A  82     -12.264  19.586  22.910  1.00 90.38           C
ATOM    501  O   VAL A  82     -11.625  19.383  21.871  1.00 90.38           O
ATOM    502  CB  VAL A  82     -10.493  19.911  24.680  1.00 90.38           C
ATOM    503  CG1 VAL A  82     -10.819  21.394  24.693  1.00 90.38           C
ATOM    504  CG2 VAL A  82     -10.010  19.453  26.048  1.00 90.38           C
ATOM    505  N   GLN A  83     -13.429  20.230  22.926  1.00 91.94           N
ATOM    506  CA  GLN A  83     -13.994  20.788  21.703  1.00 91.94           C
ATOM    507  C   GLN A  83     -14.118  22.297  21.847  1.00 91.94           C
ATOM    508  O   GLN A  83     -14.745  22.785  22.794  1.00 91.94           O
ATOM    509  CB  GLN A  83     -15.346  20.148  21.380  1.00 91.94           C
ATOM    510  CG  GLN A  83     -15.230  18.674  21.026  1.00 91.94           C
ATOM    511  CD  GLN A  83     -16.572  17.990  20.883  1.00 91.94           C
ATOM    512  OE1 GLN A  83     -17.552  18.600  20.455  1.00 91.94           O
ATOM    513  NE2 GLN A  83     -16.623  16.712  21.237  1.00 91.94           N
ATOM    514  N   SER A  84     -13.521  23.025  20.902  1.00 89.25           N
ATOM    515  CA  SER A  84     -13.556  24.488  20.860  1.00 89.25           C
ATOM    516  C   SER A  84     -13.024  25.087  22.160  1.00 89.25           C
ATOM    517  O   SER A  84     -13.537  26.091  22.657  1.00 89.25           O
ATOM    518  CB  SER A  84     -14.966  25.001  20.559  1.00 89.25           C
ATOM    519  OG  SER A  84     -15.191  25.085  19.163  1.00 89.25           O
ATOM    520  N   GLY A  85     -11.988  24.467  22.717  1.00 87.56           N
ATOM    521  CA  GLY A  85     -11.393  24.967  23.937  1.00 87.56           C
ATOM    522  C   GLY A  85     -12.149  24.616  25.197  1.00 87.56           C
ATOM    523  O   GLY A  85     -11.781  25.097  26.275  1.00 87.56           O
ATOM    524  N   LYS A  86     -13.194  23.794  25.101  1.00 91.00           N
ATOM    525  CA  LYS A  86     -14.000  23.395  26.247  1.00 91.00           C
ATOM    526  C   LYS A  86     -13.926  21.891  26.472  1.00 91.00           C
ATOM    527  O   LYS A  86     -14.197  21.106  25.558  1.00 91.00           O
ATOM    528  CB  LYS A  86     -15.460  23.820  26.057  1.00 91.00           C
ATOM    529  CG  LYS A  86     -15.667  25.325  26.010  1.00 91.00           C
ATOM    530  CD  LYS A  86     -15.444  25.956  27.374  1.00 91.00           C
ATOM    531  CE  LYS A  86     -15.649  27.462  27.327  1.00 91.00           C
ATOM    532  NZ  LYS A  86     -15.891  28.032  28.681  1.00 91.00           N
ATOM    533  N   THR A  87     -13.554  21.502  27.689  1.00 93.00           N
ATOM    534  CA  THR A  87     -13.419  20.093  28.035  1.00 93.00           C
ATOM    535  C   THR A  87     -14.784  19.412  28.023  1.00 93.00           C
ATOM    536  O   THR A  87     -15.792  19.999  28.426  1.00 93.00           O
ATOM    537  CB  THR A  87     -12.769  19.940  29.410  1.00 93.00           C
ATOM    538  OG1 THR A  87     -13.706  20.313  30.429  1.00 93.00           O
ATOM    539  CG2 THR A  87     -11.535  20.824  29.516  1.00 93.00           C
ATOM    540  N   VAL A  88     -14.816  18.166  27.558  1.00 91.94           N
ATOM    541  CA  VAL A  88     -16.017  17.338  27.597  1.00 91.94           C
ATOM    542  C   VAL A  88     -15.784  16.230  28.614  1.00 91.94           C
ATOM    543  O   VAL A  88     -14.802  15.483  28.520  1.00 91.94           O
ATOM    544  CB  VAL A  88     -16.358  16.759  26.215  1.00 91.94           C
ATOM    545  CG1 VAL A  88     -17.641  15.946  26.287  1.00 91.94           C
ATOM    546  CG2 VAL A  88     -16.482  17.875  25.189  1.00 91.94           C
ATOM    547  N   THR A  89     -16.690  16.128  29.586  1.00 91.19           N
ATOM    548  CA  THR A  89     -16.566  15.203  30.704  1.00 91.19           C
ATOM    549  C   THR A  89     -17.856  14.418  30.905  1.00 91.19           C
ATOM    550  O   THR A  89     -18.942  14.839  30.495  1.00 91.19           O
ATOM    551  CB  THR A  89     -16.213  15.927  32.018  1.00 91.19           C
ATOM    552  OG1 THR A  89     -17.416  16.364  32.664  1.00 91.19           O
ATOM    553  CG2 THR A  89     -15.312  17.129  31.765  1.00 91.19           C
ATOM    554  N   TYR A  90     -17.701  13.248  31.533  1.00 89.44           N
ATOM    555  CA  TYR A  90     -18.835  12.391  31.876  1.00 89.44           C
ATOM    556  C   TYR A  90     -19.880  13.167  32.668  1.00 89.44           C
ATOM    557  O   TYR A  90     -21.085  13.053  32.409  1.00 89.44           O
ATOM    558  CB  TYR A  90     -18.345  11.173  32.662  1.00 89.44           C
ATOM    559  CG  TYR A  90     -19.411  10.480  33.481  1.00 89.44           C
ATOM    560  CD1 TYR A  90     -20.328   9.626  32.883  1.00 89.44           C
ATOM    561  CD2 TYR A  90     -19.492  10.670  34.855  1.00 89.44           C
ATOM    562  CE1 TYR A  90     -21.302   8.987  33.627  1.00 89.44           C
ATOM    563  CE2 TYR A  90     -20.463  10.035  35.608  1.00 89.44           C
ATOM    564  CZ  TYR A  90     -21.364   9.196  34.989  1.00 89.44           C
ATOM    565  OH  TYR A  90     -22.331   8.560  35.735  1.00 89.44           O
ATOM    566  N   GLN A  91     -19.432  13.955  33.647  1.00 90.06           N
ATOM    567  CA  GLN A  91     -20.348  14.705  34.500  1.00 90.06           C
ATOM    568  C   GLN A  91     -21.137  15.720  33.683  1.00 90.06           C
ATOM    569  O   GLN A  91     -22.333  15.922  33.920  1.00 90.06           O
ATOM    570  CB  GLN A  91     -19.576  15.398  35.623  1.00 90.06           C
ATOM    571  CG  GLN A  91     -20.447  15.876  36.773  1.00 90.06           C
ATOM    572  CD  GLN A  91     -21.445  14.827  37.223  1.00 90.06           C
ATOM    573  OE1 GLN A  91     -21.066  13.744  37.669  1.00 90.06           O
ATOM    574  NE2 GLN A  91     -22.729  15.144  37.108  1.00 90.06           N
ATOM    575  N   LYS A  92     -20.480  16.384  32.729  1.00 93.56           N
ATOM    576  CA  LYS A  92     -21.184  17.328  31.866  1.00 93.56           C
ATOM    577  C   LYS A  92     -22.256  16.616  31.047  1.00 93.56           C
ATOM    578  O   LYS A  92     -23.364  17.139  30.874  1.00 93.56           O
ATOM    579  CB  LYS A  92     -20.193  18.044  30.948  1.00 93.56           C
ATOM    580  CG  LYS A  92     -19.171  18.900  31.679  1.00 93.56           C
ATOM    581  CD  LYS A  92     -18.367  19.750  30.710  1.00 93.56           C
ATOM    582  CE  LYS A  92     -17.424  20.686  31.448  1.00 93.56           C
ATOM    583  NZ  LYS A  92     -16.574  21.472  30.511  1.00 93.56           N
ATOM    584  N   ILE A  93     -21.943  15.423  30.534  1.00 94.44           N
ATOM    585  CA  ILE A  93     -22.924  14.652  29.772  1.00 94.44           C
ATOM    586  C   ILE A  93     -24.113  14.303  30.660  1.00 94.44           C
ATOM    587  O   ILE A  93     -25.277  14.413  30.244  1.00 94.44           O
ATOM    588  CB  ILE A  93     -22.269  13.391  29.176  1.00 94.44           C
ATOM    589  CG1 ILE A  93     -21.261  13.773  28.090  1.00 94.44           C
ATOM    590  CG2 ILE A  93     -23.325  12.450  28.616  1.00 94.44           C
ATOM    591  CD1 ILE A  93     -21.860  14.577  26.959  1.00 94.44           C
ATOM    592  N   VAL A  94     -23.838  13.894  31.902  1.00 92.56           N
ATOM    593  CA  VAL A  94     -24.912  13.531  32.824  1.00 92.56           C
ATOM    594  C   VAL A  94     -25.785  14.747  33.091  1.00 92.56           C
ATOM    595  O   VAL A  94     -27.021  14.657  33.100  1.00 92.56           O
ATOM    596  CB  VAL A  94     -24.331  12.946  34.125  1.00 92.56           C
ATOM    597  CG1 VAL A  94     -25.411  12.834  35.190  1.00 92.56           C
ATOM    598  CG2 VAL A  94     -23.700  11.591  33.858  1.00 92.56           C
ATOM    599  N   ASN A  95     -25.156  15.904  33.320  1.00 92.56           N
ATOM    600  CA  ASN A  95     -25.917  17.104  33.643  1.00 92.56           C
ATOM    601  C   ASN A  95     -26.792  17.484  32.459  1.00 92.56           C
ATOM    602  O   ASN A  95     -27.954  17.873  32.632  1.00 92.56           O
ATOM    603  CB  ASN A  95     -24.977  18.248  34.020  1.00 92.56           C
ATOM    604  CG  ASN A  95     -24.188  17.962  35.282  1.00 92.56           C
ATOM    605  OD1 ASN A  95     -24.714  17.400  36.243  1.00 92.56           O
ATOM    606  ND2 ASN A  95     -22.918  18.349  35.286  1.00 92.56           N
ATOM    607  N   HIS A  96     -26.239  17.400  31.244  1.00 93.88           N
ATOM    608  CA  HIS A  96     -27.000  17.782  30.061  1.00 93.88           C
ATOM    609  C   HIS A  96     -28.202  16.868  29.896  1.00 93.88           C
ATOM    610  O   HIS A  96     -29.309  17.331  29.595  1.00 93.88           O
ATOM    611  CB  HIS A  96     -26.119  17.725  28.814  1.00 93.88           C
ATOM    612  CG  HIS A  96     -26.514  18.700  27.750  1.00 93.88           C
ATOM    613  ND1 HIS A  96     -26.960  19.972  28.030  1.00 93.88           N
ATOM    614  CD2 HIS A  96     -26.555  18.577  26.403  1.00 93.88           C
ATOM    615  CE1 HIS A  96     -27.239  20.599  26.901  1.00 93.88           C
ATOM    616  NE2 HIS A  96     -27.003  19.773  25.898  1.00 93.88           N
ATOM    617  N   LEU A  97     -27.999  15.561  30.091  1.00 94.75           N
ATOM    618  CA  LEU A  97     -29.104  14.621  29.944  1.00 94.75           C
ATOM    619  C   LEU A  97     -30.181  14.895  30.984  1.00 94.75           C
ATOM    620  O   LEU A  97     -31.379  14.871  30.673  1.00 94.75           O
ATOM    621  CB  LEU A  97     -28.593  13.185  30.057  1.00 94.75           C
ATOM    622  CG  LEU A  97     -29.391  12.119  29.304  1.00 94.75           C
ATOM    623  CD1 LEU A  97     -29.525  12.486  27.834  1.00 94.75           C
ATOM    624  CD2 LEU A  97     -28.744  10.751  29.462  1.00 94.75           C
ATOM    625  N   GLN A  98     -29.772  15.168  32.227  1.00 94.12           N
ATOM    626  CA  GLN A  98     -30.740  15.446  33.283  1.00 94.12           C
ATOM    627  C   GLN A  98     -31.541  16.705  32.971  1.00 94.12           C
ATOM    628  O   GLN A  98     -32.768  16.729  33.122  1.00 94.12           O
ATOM    629  CB  GLN A  98     -30.023  15.575  34.629  1.00 94.12           C
ATOM    630  CG  GLN A  98     -30.797  16.356  35.679  1.00 94.12           C
ATOM    631  CD  GLN A  98     -30.278  17.770  35.855  1.00 94.12           C
ATOM    632  OE1 GLN A  98     -29.073  18.014  35.789  1.00 94.12           O
ATOM    633  NE2 GLN A  98     -31.187  18.711  36.080  1.00 94.12           N
ATOM    634  N   HIS A  99     -30.855  17.775  32.557  1.00 92.75           N
ATOM    635  CA  HIS A  99     -31.549  19.022  32.250  1.00 92.75           C
ATOM    636  C   HIS A  99     -32.501  18.843  31.074  1.00 92.75           C
ATOM    637  O   HIS A  99     -33.610  19.390  31.074  1.00 92.75           O
ATOM    638  CB  HIS A  99     -30.539  20.136  31.975  1.00 92.75           C
ATOM    639  CG  HIS A  99     -29.899  20.685  33.212  1.00 92.75           C
ATOM    640  ND1 HIS A  99     -30.590  21.446  34.131  1.00 92.75           N
ATOM    641  CD2 HIS A  99     -28.636  20.578  33.688  1.00 92.75           C
ATOM    642  CE1 HIS A  99     -29.779  21.787  35.116  1.00 92.75           C
ATOM    643  NE2 HIS A  99     -28.588  21.272  34.872  1.00 92.75           N
ATOM    644  N   LEU A 100     -32.078  18.092  30.053  1.00 94.38           N
ATOM    645  CA  LEU A 100     -32.953  17.828  28.915  1.00 94.38           C
ATOM    646  C   LEU A 100     -34.187  17.049  29.352  1.00 94.38           C
ATOM    647  O   LEU A 100     -35.303  17.323  28.892  1.00 94.38           O
ATOM    648  CB  LEU A 100     -32.177  17.087  27.823  1.00 94.38           C
ATOM    649  CG  LEU A 100     -32.943  16.305  26.757  1.00 94.38           C
ATOM    650  CD1 LEU A 100     -32.276  16.481  25.404  1.00 94.38           C
ATOM    651  CD2 LEU A 100     -32.993  14.835  27.123  1.00 94.38           C
ATOM    652  N   ASN A 101     -34.002  16.068  30.241  1.00 95.69           N
ATOM    653  CA  ASN A 101     -35.135  15.311  30.762  1.00 95.69           C
ATOM    654  C   ASN A 101     -36.084  16.214  31.538  1.00 95.69           C
ATOM    655  O   ASN A 101     -37.308  16.074  31.435  1.00 95.69           O
ATOM    656  CB  ASN A 101     -34.640  14.164  31.643  1.00 95.69           C
ATOM    657  CG  ASN A 101     -34.185  12.964  30.835  1.00 95.69           C
ATOM    658  OD1 ASN A 101     -34.910  12.473  29.969  1.00 95.69           O
ATOM    659  ND2 ASN A 101     -32.979  12.484  31.116  1.00 95.69           N
ATOM    660  N   ASP A 102     -35.537  17.136  32.335  1.00 94.94           N
ATOM    661  CA  ASP A 102     -36.381  18.083  33.060  1.00 94.94           C
ATOM    662  C   ASP A 102     -37.162  18.968  32.095  1.00 94.94           C
ATOM    663  O   ASP A 102     -38.347  19.247  32.316  1.00 94.94           O
ATOM    664  CB  ASP A 102     -35.529  18.936  34.001  1.00 94.94           C
ATOM    665  CG  ASP A 102     -34.737  18.101  34.987  1.00 94.94           C
ATOM    666  OD1 ASP A 102     -35.223  17.020  35.380  1.00 94.94           O
ATOM    667  OD2 ASP A 102     -33.626  18.526  35.370  1.00 94.94           O
ATOM    668  N   ASP A 103     -36.510  19.420  31.021  1.00 93.81           N
ATOM    669  CA  ASP A 103     -37.181  20.247  30.020  1.00 93.81           C
ATOM    670  C   ASP A 103     -38.321  19.480  29.361  1.00 93.81           C
ATOM    671  O   ASP A 103     -39.405  20.028  29.132  1.00 93.81           O
ATOM    672  CB  ASP A 103     -36.178  20.729  28.973  1.00 93.81           C
ATOM    673  CG  ASP A 103     -35.100  21.616  29.563  1.00 93.81           C
ATOM    674  OD1 ASP A 103     -35.376  22.300  30.570  1.00 93.81           O
ATOM    675  OD2 ASP A 103     -33.975  21.628  29.019  1.00 93.81           O
ATOM    676  N   PHE A 104     -38.082  18.207  29.045  1.00 94.88           N
ATOM    677  CA  PHE A 104     -39.118  17.352  28.473  1.00 94.88           C
ATOM    678  C   PHE A 104     -40.271  17.139  29.450  1.00 94.88           C
ATOM    679  O   PHE A 104     -41.441  17.145  29.050  1.00 94.88           O
ATOM    680  CB  PHE A 104     -38.521  16.011  28.046  1.00 94.88           C
ATOM    681  CG  PHE A 104     -38.005  15.999  26.634  1.00 94.88           C
ATOM    682  CD1 PHE A 104     -38.880  15.887  25.565  1.00 94.88           C
ATOM    683  CD2 PHE A 104     -36.648  16.096  26.375  1.00 94.88           C
ATOM    684  CE1 PHE A 104     -38.410  15.875  24.265  1.00 94.88           C
ATOM    685  CE2 PHE A 104     -36.173  16.084  25.076  1.00 94.88           C
ATOM    686  CZ  PHE A 104     -37.055  15.973  24.020  1.00 94.88           C
ATOM    687  N   ASN A 105     -39.963  16.949  30.729  1.00 94.19           N
ATOM    688  CA  ASN A 105     -40.952  16.605  31.744  1.00 94.19           C
ATOM    689  C   ASN A 105     -41.572  17.820  32.426  1.00 94.19           C
ATOM    690  O   ASN A 105     -42.366  17.647  33.357  1.00 94.19           O
ATOM    691  CB  ASN A 105     -40.321  15.693  32.801  1.00 94.19           C
ATOM    692  CG  ASN A 105     -40.063  14.291  32.283  1.00 94.19           C
ATOM    693  OD1 ASN A 105     -40.919  13.412  32.386  1.00 94.19           O
ATOM    694  ND2 ASN A 105     -38.879  14.076  31.721  1.00 94.19           N
ATOM    695  N   GLY A 106     -41.238  19.035  31.995  1.00 92.38           N
ATOM    696  CA  GLY A 106     -41.719  20.236  32.652  1.00 92.38           C
ATOM    697  C   GLY A 106     -41.206  20.505  34.048  1.00 92.38           C
ATOM    698  O   GLY A 106     -41.762  21.367  34.735  1.00 92.38           O
ATOM    699  N   ARG A 107     -40.172  19.792  34.499  1.00 93.50           N
ATOM    700  CA  ARG A 107     -39.596  20.079  35.809  1.00 93.50           C
ATOM    701  C   ARG A 107     -39.012  21.487  35.842  1.00 93.50           C
ATOM    702  O   ARG A 107     -39.073  22.173  36.869  1.00 93.50           O
ATOM    703  CB  ARG A 107     -38.529  19.040  36.155  1.00 93.50           C
ATOM    704  CG  ARG A 107     -39.063  17.620  36.260  1.00 93.50           C
ATOM    705  CD  ARG A 107     -38.069  16.704  36.953  1.00 93.50           C
ATOM    706  NE  ARG A 107     -38.337  15.298  36.674  1.00 93.50           N
ATOM    707  CZ  ARG A 107     -37.692  14.578  35.766  1.00 93.50           C
ATOM    708  NH1 ARG A 107     -36.730  15.102  35.025  1.00 93.50           N
ATOM    709  NH2 ARG A 107     -38.021  13.301  35.598  1.00 93.50           N
ATOM    710  N   ASN A 108     -38.436  21.923  34.724  1.00 90.19           N
ATOM    711  CA  ASN A 108     -37.702  23.177  34.625  1.00 90.19           C
ATOM    712  C   ASN A 108     -38.588  24.380  34.968  1.00 90.19           C
ATOM    713  O   ASN A 108     -39.820  24.316  34.932  1.00 90.19           O
ATOM    714  CB  ASN A 108     -37.115  23.272  33.219  1.00 90.19           C
ATOM    715  CG  ASN A 108     -38.155  23.002  32.147  1.00 90.19           C
ATOM    716  OD1 ASN A 108     -38.891  22.019  32.226  1.00 90.19           O
ATOM    717  ND2 ASN A 108     -38.185  23.827  31.122  1.00 90.19           N
ATOM    718  N   ALA A 109     -37.927  25.497  35.303  1.00 87.19           N
ATOM    719  CA  ALA A 109     -38.604  26.749  35.643  1.00 87.19           C
ATOM    720  C   ALA A 109     -39.077  27.586  34.456  1.00 87.19           C
ATOM    721  O   ALA A 109     -40.020  28.362  34.621  1.00 87.19           O
ATOM    722  CB  ALA A 109     -37.686  27.608  36.516  1.00 87.19           C
ATOM    723  N   ASP A 110     -38.489  27.429  33.268  1.00 88.12           N
ATOM    724  CA  ASP A 110     -38.997  28.133  32.087  1.00 88.12           C
ATOM    725  C   ASP A 110     -40.420  27.693  31.761  1.00 88.12           C
ATOM    726  O   ASP A 110     -41.254  28.507  31.346  1.00 88.12           O
ATOM    727  CB  ASP A 110     -38.061  27.966  30.888  1.00 88.12           C
ATOM    728  CG  ASP A 110     -37.901  26.537  30.462  1.00 88.12           C
ATOM    729  OD1 ASP A 110     -36.995  25.858  30.989  1.00 88.12           O
ATOM    730  OD2 ASP A 110     -38.679  26.082  29.598  1.00 88.12           O
ATOM    731  N   TYR A 111     -40.707  26.405  31.936  1.00 90.19           N
ATOM    732  CA  TYR A 111     -42.056  25.886  31.737  1.00 90.19           C
ATOM    733  C   TYR A 111     -43.048  26.533  32.701  1.00 90.19           C
ATOM    734  O   TYR A 111     -44.190  26.821  32.321  1.00 90.19           O
ATOM    735  CB  TYR A 111     -42.039  24.368  31.922  1.00 90.19           C
ATOM    736  CG  TYR A 111     -43.158  23.623  31.240  1.00 90.19           C
ATOM    737  CD1 TYR A 111     -43.165  23.443  29.863  1.00 90.19           C
ATOM    738  CD2 TYR A 111     -44.197  23.074  31.979  1.00 90.19           C
ATOM    739  CE1 TYR A 111     -44.186  22.752  29.242  1.00 90.19           C
ATOM    740  CE2 TYR A 111     -45.218  22.382  31.368  1.00 90.19           C
ATOM    741  CZ  TYR A 111     -45.208  22.224  30.001  1.00 90.19           C
ATOM    742  OH  TYR A 111     -46.228  21.533  29.395  1.00 90.19           O
ATOM    743  N   GLN A 112     -42.641  26.760  33.951  1.00 89.88           N
ATOM    744  CA  GLN A 112     -43.491  27.496  34.887  1.00 89.88           C
ATOM    745  C   GLN A 112     -43.742  28.926  34.410  1.00 89.88           C
ATOM    746  O   GLN A 112     -44.851  29.452  34.559  1.00 89.88           O
ATOM    747  CB  GLN A 112     -42.860  27.498  36.280  1.00 89.88           C
ATOM    748  CG  GLN A 112     -42.189  26.188  36.666  1.00 89.88           C
ATOM    749  CD  GLN A 112     -43.097  24.988  36.478  1.00 89.88           C
ATOM    750  OE1 GLN A 112     -44.184  24.922  37.051  1.00 89.88           O
ATOM    751  NE2 GLN A 112     -42.653  24.032  35.670  1.00 89.88           N
ATOM    752  N   THR A 113     -42.725  29.571  33.834  1.00 90.94           N
ATOM    753  CA  THR A 113     -42.788  30.967  33.402  1.00 90.94           C
ATOM    754  C   THR A 113     -43.687  31.188  32.190  1.00 90.94           C
ATOM    755  O   THR A 113     -43.978  32.347  31.873  1.00 90.94           O
ATOM    756  CB  THR A 113     -41.394  31.526  33.092  1.00 90.94           C
ATOM    757  OG1 THR A 113     -40.897  30.962  31.871  1.00 90.94           O
ATOM    758  CG2 THR A 113     -40.425  31.291  34.238  1.00 90.94           C
ATOM    759  N   VAL A 114     -44.113  30.124  31.501  1.00 90.69           N
ATOM    760  CA  VAL A 114     -44.771  30.268  30.207  1.00 90.69           C
ATOM    761  C   VAL A 114     -46.011  31.150  30.314  1.00 90.69           C
ATOM    762  O   VAL A 114     -46.790  31.067  31.272  1.00 90.69           O
ATOM    763  CB  VAL A 114     -45.145  28.876  29.664  1.00 90.69           C
ATOM    764  CG1 VAL A 114     -46.115  28.981  28.491  1.00 90.69           C
ATOM    765  CG2 VAL A 114     -43.907  28.094  29.279  1.00 90.69           C
ATOM    766  N   ASP A 115     -46.165  32.024  29.321  1.00 90.25           N
ATOM    767  CA  ASP A 115     -47.286  32.948  29.222  1.00 90.25           C
ATOM    768  C   ASP A 115     -48.621  32.212  29.335  1.00 90.25           C
ATOM    769  O   ASP A 115     -48.796  31.146  28.730  1.00 90.25           O
ATOM    770  CB  ASP A 115     -47.214  33.717  27.900  1.00 90.25           C
ATOM    771  CG  ASP A 115     -48.386  34.657  27.706  1.00 90.25           C
ATOM    772  OD1 ASP A 115     -48.318  35.803  28.199  1.00 90.25           O
ATOM    773  OD2 ASP A 115     -49.373  34.253  27.059  1.00 90.25           O
ATOM    774  N   PRO A 116     -49.571  32.742  30.115  1.00 90.12           N
ATOM    775  CA  PRO A 116     -50.854  32.049  30.324  1.00 90.12           C
ATOM    776  C   PRO A 116     -51.585  31.659  29.047  1.00 90.12           C
ATOM    777  O   PRO A 116     -52.206  30.590  29.010  1.00 90.12           O
ATOM    778  CB  PRO A 116     -51.666  33.067  31.148  1.00 90.12           C
ATOM    779  CG  PRO A 116     -50.630  33.815  31.913  1.00 90.12           C
ATOM    780  CD  PRO A 116     -49.499  33.976  30.907  1.00 90.12           C
ATOM    781  N   PHE A 117     -51.547  32.496  28.006  1.00 89.31           N
ATOM    782  CA  PHE A 117     -52.184  32.121  26.746  1.00 89.31           C
ATOM    783  C   PHE A 117     -51.548  30.863  26.169  1.00 89.31           C
ATOM    784  O   PHE A 117     -52.248  29.984  25.653  1.00 89.31           O
ATOM    785  CB  PHE A 117     -52.101  33.277  25.748  1.00 89.31           C
ATOM    786  CG  PHE A 117     -52.932  33.074  24.512  1.00 89.31           C
ATOM    787  CD1 PHE A 117     -54.263  33.457  24.486  1.00 89.31           C
ATOM    788  CD2 PHE A 117     -52.380  32.509  23.374  1.00 89.31           C
ATOM    789  CE1 PHE A 117     -55.030  33.274  23.351  1.00 89.31           C
ATOM    790  CE2 PHE A 117     -53.142  32.323  22.235  1.00 89.31           C
ATOM    791  CZ  PHE A 117     -54.469  32.707  22.224  1.00 89.31           C
ATOM    792  N   PHE A 118     -50.224  30.758  26.246  1.00 91.19           N
ATOM    793  CA  PHE A 118     -49.511  29.586  25.759  1.00 91.19           C
ATOM    794  C   PHE A 118     -49.443  28.478  26.803  1.00 91.19           C
ATOM    795  O   PHE A 118     -48.996  27.370  26.485  1.00 91.19           O
ATOM    796  CB  PHE A 118     -48.097  29.972  25.316  1.00 91.19           C
ATOM    797  CG  PHE A 118     -48.058  31.098  24.322  1.00 91.19           C
ATOM    798  CD1 PHE A 118     -48.615  30.947  23.063  1.00 91.19           C
ATOM    799  CD2 PHE A 118     -47.464  32.306  24.646  1.00 91.19           C
ATOM    800  CE1 PHE A 118     -48.581  31.981  22.146  1.00 91.19           C
ATOM    801  CE2 PHE A 118     -47.426  33.344  23.733  1.00 91.19           C
ATOM    802  CZ  PHE A 118     -47.986  33.180  22.481  1.00 91.19           C
ATOM    803  N   GLN A 119     -49.875  28.760  28.035  1.00 91.81           N
ATOM    804  CA  GLN A 119     -49.919  27.745  29.084  1.00 91.81           C
ATOM    805  C   GLN A 119     -50.886  26.618  28.744  1.00 91.81           C
ATOM    806  O   GLN A 119     -50.612  25.449  29.035  1.00 91.81           O
ATOM    807  CB  GLN A 119     -50.295  28.374  30.427  1.00 91.81           C
ATOM    808  CG  GLN A 119     -49.108  28.882  31.226  1.00 91.81           C
ATOM    809  CD  GLN A 119     -49.522  29.605  32.494  1.00 91.81           C
ATOM    810  OE1 GLN A 119     -50.695  29.921  32.689  1.00 91.81           O
ATOM    811  NE2 GLN A 119     -48.555  29.871  33.365  1.00 91.81           N
ATOM    812  N   ALA A 120     -52.042  26.944  28.167  1.00 90.31           N
ATOM    813  CA  ALA A 120     -52.949  25.886  27.738  1.00 90.31           C
ATOM    814  C   ALA A 120     -52.328  25.005  26.658  1.00 90.31           C
ATOM    815  O   ALA A 120     -52.490  23.779  26.689  1.00 90.31           O
ATOM    816  CB  ALA A 120     -54.262  26.492  27.243  1.00 90.31           C
ATOM    817  N   ARG A 121     -51.625  25.598  25.689  1.00 91.44           N
ATOM    818  CA  ARG A 121     -50.989  24.777  24.660  1.00 91.44           C
ATOM    819  C   ARG A 121     -49.914  23.864  25.246  1.00 91.44           C
ATOM    820  O   ARG A 121     -49.748  22.725  24.794  1.00 91.44           O
ATOM    821  CB  ARG A 121     -50.393  25.671  23.572  1.00 91.44           C
ATOM    822  CG  ARG A 121     -51.310  26.794  23.116  1.00 91.44           C
ATOM    823  CD  ARG A 121     -50.781  27.457  21.854  1.00 91.44           C
ATOM    824  NE  ARG A 121     -51.626  28.562  21.420  1.00 91.44           N
ATOM    825  CZ  ARG A 121     -52.661  28.437  20.600  1.00 91.44           C
ATOM    826  NH1 ARG A 121     -53.022  27.259  20.118  1.00 91.44           N
ATOM    827  NH2 ARG A 121     -53.354  29.520  20.260  1.00 91.44           N
ATOM    828  N   ARG A 122     -49.161  24.360  26.231  1.00 92.75           N
ATOM    829  CA  ARG A 122     -47.978  23.667  26.743  1.00 92.75           C
ATOM    830  C   ARG A 122     -48.283  22.220  27.122  1.00 92.75           C
ATOM    831  O   ARG A 122     -49.309  21.932  27.746  1.00 92.75           O
ATOM    832  CB  ARG A 122     -47.380  24.433  27.932  1.00 92.75           C
ATOM    833  CG  ARG A 122     -47.974  24.136  29.298  1.00 92.75           C
ATOM    834  CD  ARG A 122     -47.501  25.141  30.336  1.00 92.75           C
ATOM    835  NE  ARG A 122     -47.496  24.580  31.681  1.00 92.75           N
ATOM    836  CZ  ARG A 122     -47.288  25.283  32.786  1.00 92.75           C
ATOM    837  NH1 ARG A 122     -47.084  26.590  32.746  1.00 92.75           N
ATOM    838  NH2 ARG A 122     -47.290  24.661  33.962  1.00 92.75           N
ATOM    839  N   GLY A 123     -47.418  21.304  26.705  1.00 91.75           N
ATOM    840  CA  GLY A 123     -47.606  19.899  27.007  1.00 91.75           C
ATOM    841  C   GLY A 123     -46.320  19.268  27.497  1.00 91.75           C
ATOM    842  O   GLY A 123     -45.219  19.726  27.192  1.00 91.75           O
ATOM    843  N   THR A 124     -46.480  18.197  28.271  1.00 93.56           N
ATOM    844  CA  THR A 124     -45.372  17.450  28.852  1.00 93.56           C
ATOM    845  C   THR A 124     -45.328  16.038  28.286  1.00 93.56           C
ATOM    846  O   THR A 124     -46.367  15.377  28.190  1.00 93.56           O
ATOM    847  CB  THR A 124     -45.487  17.393  30.378  1.00 93.56           C
ATOM    848  OG1 THR A 124     -46.772  16.873  30.744  1.00 93.56           O
ATOM    849  CG2 THR A 124     -45.317  18.780  30.979  1.00 93.56           C
ATOM    850  N   LEU A 125     -44.137  15.578  27.911  1.00 93.81           N
ATOM    851  CA  LEU A 125     -43.953  14.208  27.452  1.00 93.81           C
ATOM    852  C   LEU A 125     -43.239  13.427  28.546  1.00 93.81           C
ATOM    853  O   LEU A 125     -42.195  13.862  29.044  1.00 93.81           O
ATOM    854  CB  LEU A 125     -43.143  14.166  26.155  1.00 93.81           C
ATOM    855  CG  LEU A 125     -42.924  12.785  25.534  1.00 93.81           C
ATOM    856  CD1 LEU A 125     -44.246  12.071  25.316  1.00 93.81           C
ATOM    857  CD2 LEU A 125     -42.146  12.896  24.233  1.00 93.81           C
ATOM    858  N   LYS A 126     -43.803  12.276  28.917  1.00 93.94           N
ATOM    859  CA  LYS A 126     -43.223  11.426  29.958  1.00 93.94           C
ATOM    860  C   LYS A 126     -42.145  10.513  29.370  1.00 93.94           C
ATOM    861  O   LYS A 126     -42.329   9.307  29.195  1.00 93.94           O
ATOM    862  CB  LYS A 126     -44.316  10.622  30.649  1.00 93.94           C
ATOM    863  CG  LYS A 126     -43.982  10.218  32.076  1.00 93.94           C
ATOM    864  CD  LYS A 126     -45.172   9.561  32.757  1.00 93.94           C
ATOM    865  CE  LYS A 126     -44.745   8.798  34.000  1.00 93.94           C
ATOM    866  NZ  LYS A 126     -45.598   7.601  34.237  1.00 93.94           N
ATOM    867  N   ILE A 127     -40.994  11.104  29.059  1.00 95.56           N
ATOM    868  CA  ILE A 127     -39.884  10.354  28.483  1.00 95.56           C
ATOM    869  C   ILE A 127     -38.643  10.552  29.346  1.00 95.56           C
ATOM    870  O   ILE A 127     -38.349  11.673  29.779  1.00 95.56           O
ATOM    871  CB  ILE A 127     -39.625  10.755  27.015  1.00 95.56           C
ATOM    872  CG1 ILE A 127     -38.762   9.702  26.315  1.00 95.56           C
ATOM    873  CG2 ILE A 127     -39.018  12.153  26.901  1.00 95.56           C
ATOM    874  CD1 ILE A 127     -38.881   9.720  24.807  1.00 95.56           C
ATOM    875  N   GLU A 128     -37.951   9.454  29.642  1.00 96.38           N
ATOM    876  CA  GLU A 128     -36.700   9.484  30.388  1.00 96.38           C
ATOM    877  C   GLU A 128     -35.580   8.974  29.491  1.00 96.38           C
ATOM    878  O   GLU A 128     -35.719   7.916  28.870  1.00 96.38           O
ATOM    879  CB  GLU A 128     -36.792   8.638  31.661  1.00 96.38           C
ATOM    880  CG  GLU A 128     -35.725   8.955  32.696  1.00 96.38           C
ATOM    881  CD  GLU A 128     -36.142   8.567  34.100  1.00 96.38           C
ATOM    882  OE1 GLU A 128     -37.198   7.916  34.250  1.00 96.38           O
ATOM    883  OE2 GLU A 128     -35.414   8.911  35.055  1.00 96.38           O
ATOM    884  N   PHE A 129     -34.480   9.716  29.417  1.00 97.31           N
ATOM    885  CA  PHE A 129     -33.309   9.289  28.661  1.00 97.31           C
ATOM    886  C   PHE A 129     -32.230   8.831  29.634  1.00 97.31           C
ATOM    887  O   PHE A 129     -31.808   9.605  30.501  1.00 97.31           O
ATOM    888  CB  PHE A 129     -32.805  10.417  27.762  1.00 97.31           C
ATOM    889  CG  PHE A 129     -33.752  10.766  26.647  1.00 97.31           C
ATOM    890  CD1 PHE A 129     -33.787  10.010  25.487  1.00 97.31           C
ATOM    891  CD2 PHE A 129     -34.624  11.834  26.769  1.00 97.31           C
ATOM    892  CE1 PHE A 129     -34.660  10.325  24.463  1.00 97.31           C
ATOM    893  CE2 PHE A 129     -35.499  12.154  25.749  1.00 97.31           C
ATOM    894  CZ  PHE A 129     -35.518  11.398  24.594  1.00 97.31           C
ATOM    895  N   LYS A 130     -31.785   7.584  29.495  1.00 96.12           N
ATOM    896  CA  LYS A 130     -30.852   6.983  30.441  1.00 96.12           C
ATOM    897  C   LYS A 130     -29.610   6.493  29.711  1.00 96.12           C
ATOM    898  O   LYS A 130     -29.716   5.867  28.651  1.00 96.12           O
ATOM    899  CB  LYS A 130     -31.510   5.826  31.198  1.00 96.12           C
ATOM    900  CG  LYS A 130     -32.450   6.265  32.308  1.00 96.12           C
ATOM    901  CD  LYS A 130     -32.731   5.128  33.277  1.00 96.12           C
ATOM    902  CE  LYS A 130     -33.904   5.455  34.187  1.00 96.12           C
ATOM    903  NZ  LYS A 130     -34.730   4.252  34.482  1.00 96.12           N
ATOM    904  N   LEU A 131     -28.438   6.785  30.273  1.00 96.19           N
ATOM    905  CA  LEU A 131     -27.187   6.292  29.708  1.00 96.19           C
ATOM    906  C   LEU A 131     -27.152   4.769  29.757  1.00 96.19           C
ATOM    907  O   LEU A 131     -27.512   4.167  30.773  1.00 96.19           O
ATOM    908  CB  LEU A 131     -25.997   6.877  30.467  1.00 96.19           C
ATOM    909  CG  LEU A 131     -25.665   8.343  30.183  1.00 96.19           C
ATOM    910  CD1 LEU A 131     -24.515   8.814  31.060  1.00 96.19           C
ATOM    911  CD2 LEU A 131     -25.339   8.544  28.711  1.00 96.19           C
ATOM    912  N   ALA A 132     -26.734   4.141  28.656  1.00 95.19           N
ATOM    913  CA  ALA A 132     -26.752   2.683  28.594  1.00 95.19           C
ATOM    914  C   ALA A 132     -25.816   2.100  29.646  1.00 95.19           C
ATOM    915  O   ALA A 132     -24.593   2.239  29.540  1.00 95.19           O
ATOM    916  CB  ALA A 132     -26.354   2.202  27.200  1.00 95.19           C
ATOM    917  N   LYS A 133     -26.380   1.450  30.667  1.00 94.31           N
ATOM    918  CA  LYS A 133     -25.554   0.760  31.654  1.00 94.31           C
ATOM    919  C   LYS A 133     -24.768  -0.401  31.052  1.00 94.31           C
ATOM    920  O   LYS A 133     -23.608  -0.626  31.416  1.00 94.31           O
ATOM    921  CB  LYS A 133     -26.431   0.271  32.807  1.00 94.31           C
ATOM    922  CG  LYS A 133     -27.279   1.362  33.445  1.00 94.31           C
ATOM    923  CD  LYS A 133     -26.457   2.247  34.366  1.00 94.31           C
ATOM    924  CE  LYS A 133     -26.505   3.701  33.924  1.00 94.31           C
ATOM    925  NZ  LYS A 133     -25.515   3.990  32.851  1.00 94.31           N
ATOM    926  N   ILE A 134     -25.373  -1.148  30.129  1.00 93.81           N
ATOM    927  CA  ILE A 134     -24.757  -2.341  29.555  1.00 93.81           C
ATOM    928  C   ILE A 134     -24.509  -2.141  28.065  1.00 93.81           C
ATOM    929  O   ILE A 134     -25.407  -1.709  27.333  1.00 93.81           O
ATOM    930  CB  ILE A 134     -25.630  -3.587  29.799  1.00 93.81           C
ATOM    931  CG1 ILE A 134     -25.628  -3.959  31.282  1.00 93.81           C
ATOM    932  CG2 ILE A 134     -25.143  -4.763  28.975  1.00 93.81           C
ATOM    933  CD1 ILE A 134     -26.436  -5.200  31.594  1.00 93.81           C
ATOM    934  N   ASP A 135     -23.294  -2.456  27.623  1.00 92.50           N
ATOM    935  CA  ASP A 135     -22.928  -2.363  26.217  1.00 92.50           C
ATOM    936  C   ASP A 135     -23.541  -3.536  25.456  1.00 92.50           C
ATOM    937  O   ASP A 135     -24.019  -4.497  26.062  1.00 92.50           O
ATOM    938  CB  ASP A 135     -21.403  -2.294  26.093  1.00 92.50           C
ATOM    939  CG  ASP A 135     -20.697  -3.579  26.528  1.00 92.50           C
ATOM    940  OD1 ASP A 135     -21.144  -4.695  26.190  1.00 92.50           O
ATOM    941  OD2 ASP A 135     -19.666  -3.463  27.224  1.00 92.50           O
ATOM    942  N   PRO A 136     -23.562  -3.490  24.116  1.00 90.50           N
ATOM    943  CA  PRO A 136     -24.225  -4.576  23.377  1.00 90.50           C
ATOM    944  C   PRO A 136     -23.622  -5.946  23.637  1.00 90.50           C
ATOM    945  O   PRO A 136     -24.353  -6.943  23.697  1.00 90.50           O
ATOM    946  CB  PRO A 136     -24.063  -4.170  21.895  1.00 90.50           C
ATOM    947  CG  PRO A 136     -23.884  -2.707  21.906  1.00 90.50           C
ATOM    948  CD  PRO A 136     -23.160  -2.405  23.215  1.00 90.50           C
ATOM    949  N   ASN A 137     -22.298  -6.021  23.789  1.00 87.94           N
ATOM    950  CA  ASN A 137     -21.631  -7.278  24.116  1.00 87.94           C
ATOM    951  C   ASN A 137     -22.040  -7.839  25.472  1.00 87.94           C
ATOM    952  O   ASN A 137     -21.910  -9.049  25.692  1.00 87.94           O
ATOM    953  CB  ASN A 137     -20.115  -7.088  24.067  1.00 87.94           C
ATOM    954  CG  ASN A 137     -19.598  -6.910  22.653  1.00 87.94           C
ATOM    955  OD1 ASN A 137     -20.238  -7.329  21.689  1.00 87.94           O
ATOM    956  ND2 ASN A 137     -18.436  -6.282  22.522  1.00 87.94           N
ATOM    957  N   GLY A 138     -22.529  -7.000  26.382  1.00 88.06           N
ATOM    958  CA  GLY A 138     -22.992  -7.438  27.684  1.00 88.06           C
ATOM    959  C   GLY A 138     -22.108  -6.979  28.822  1.00 88.06           C
ATOM    960  O   GLY A 138     -22.508  -7.091  29.988  1.00 88.06           O
ATOM    961  N   GLY A 139     -20.920  -6.469  28.512  1.00 90.75           N
ATOM    962  CA  GLY A 139     -20.018  -5.995  29.542  1.00 90.75           C
ATOM    963  C   GLY A 139     -20.509  -4.703  30.165  1.00 90.75           C
ATOM    964  O   GLY A 139     -21.250  -3.932  29.555  1.00 90.75           O
ATOM    965  N   CYS A 140     -20.105  -4.473  31.413  1.00 93.06           N
ATOM    966  CA  CYS A 140     -20.442  -3.211  32.057  1.00 93.06           C
ATOM    967  C   CYS A 140     -19.782  -2.070  31.296  1.00 93.06           C
ATOM    968  O   CYS A 140     -18.632  -2.174  30.860  1.00 93.06           O
ATOM    969  CB  CYS A 140     -19.958  -3.205  33.509  1.00 93.06           C
ATOM    970  SG  CYS A 140     -20.776  -4.354  34.640  1.00 93.06           S
ATOM    971  N   THR A 141     -20.522  -0.978  31.122  1.00 91.94           N
ATOM    972  CA  THR A 141     -19.968   0.203  30.481  1.00 91.94           C
ATOM    973  C   THR A 141     -20.551   1.461  31.104  1.00 91.94           C
ATOM    974  O   THR A 141     -21.639   1.452  31.684  1.00 91.94           O
ATOM    975  CB  THR A 141     -20.227   0.198  28.968  1.00 91.94           C
ATOM    976  OG1 THR A 141     -19.537   1.296  28.359  1.00 91.94           O
ATOM    977  CG2 THR A 141     -21.716   0.321  28.680  1.00 91.94           C
ATOM    978  N   SER A 142     -19.792   2.550  30.974  1.00 90.94           N
ATOM    979  CA  SER A 142     -20.292   3.868  31.350  1.00 90.94           C
ATOM    980  C   SER A 142     -21.472   4.270  30.475  1.00 90.94           C
ATOM    981  O   SER A 142     -22.419   4.911  30.946  1.00 90.94           O
ATOM    982  CB  SER A 142     -19.171   4.903  31.252  1.00 90.94           C
ATOM    983  OG  SER A 142     -18.619   4.935  29.947  1.00 90.94           O
ATOM    984  N   GLY A 143     -21.428   3.900  29.198  1.00 92.12           N
ATOM    985  CA  GLY A 143     -22.359   4.368  28.197  1.00 92.12           C
ATOM    986  C   GLY A 143     -21.901   5.598  27.452  1.00 92.12           C
ATOM    987  O   GLY A 143     -22.624   6.077  26.569  1.00 92.12           O
ATOM    988  N   VAL A 144     -20.723   6.122  27.780  1.00 93.19           N
ATOM    989  CA  VAL A 144     -20.085   7.196  27.032  1.00 93.19           C
ATOM    990  C   VAL A 144     -18.782   6.634  26.486  1.00 93.19           C
ATOM    991  O   VAL A 144     -17.963   6.108  27.250  1.00 93.19           O
ATOM    992  CB  VAL A 144     -19.833   8.433  27.914  1.00 93.19           C
ATOM    993  CG1 VAL A 144     -19.134   9.517  27.118  1.00 93.19           C
ATOM    994  CG2 VAL A 144     -21.142   8.948  28.492  1.00 93.19           C
ATOM    995  N   VAL A 145     -18.586   6.741  25.175  1.00 90.06           N
ATOM    996  CA  VAL A 145     -17.422   6.159  24.516  1.00 90.06           C
ATOM    997  C   VAL A 145     -16.611   7.266  23.862  1.00 90.06           C
ATOM    998  O   VAL A 145     -17.150   8.061  23.085  1.00 90.06           O
ATOM    999  CB  VAL A 145     -17.832   5.103  23.473  1.00 90.06           C
ATOM   1000  CG1 VAL A 145     -16.779   4.012  23.381  1.00 90.06           C
ATOM   1001  CG2 VAL A 145     -19.193   4.511  23.814  1.00 90.06           C
ATOM   1002  N   PHE A 146     -15.315   7.302  24.161  1.00 87.75           N
ATOM   1003  CA  PHE A 146     -14.418   8.303  23.604  1.00 87.75           C
ATOM   1004  C   PHE A 146     -13.741   7.747  22.358  1.00 87.75           C
ATOM   1005  O   PHE A 146     -13.287   6.600  22.346  1.00 87.75           O
ATOM   1006  CB  PHE A 146     -13.367   8.725  24.632  1.00 87.75           C
ATOM   1007  CG  PHE A 146     -13.811   9.847  25.527  1.00 87.75           C
ATOM   1008  CD1 PHE A 146     -14.682   9.610  26.577  1.00 87.75           C
ATOM   1009  CD2 PHE A 146     -13.356  11.138  25.318  1.00 87.75           C
ATOM   1010  CE1 PHE A 146     -15.092  10.641  27.402  1.00 87.75           C
ATOM   1011  CE2 PHE A 146     -13.762  12.173  26.140  1.00 87.75           C
ATOM   1012  CZ  PHE A 146     -14.631  11.924  27.183  1.00 87.75           C
ATOM   1013  N   HIS A 147     -13.675   8.559  21.313  1.00 85.06           N
ATOM   1014  CA  HIS A 147     -13.151   8.136  20.026  1.00 85.06           C
ATOM   1015  C   HIS A 147     -12.209   9.196  19.482  1.00 85.06           C
ATOM   1016  O   HIS A 147     -12.284  10.366  19.871  1.00 85.06           O
ATOM   1017  CB  HIS A 147     -14.285   7.885  19.020  1.00 85.06           C
ATOM   1018  CG  HIS A 147     -15.316   6.912  19.500  1.00 85.06           C
ATOM   1019  ND1 HIS A 147     -15.147   5.546  19.416  1.00 85.06           N
ATOM   1020  CD2 HIS A 147     -16.532   7.106  20.064  1.00 85.06           C
ATOM   1021  CE1 HIS A 147     -16.212   4.941  19.910  1.00 85.06           C
ATOM   1022  NE2 HIS A 147     -17.068   5.865  20.309  1.00 85.06           N
ATOM   1023  N   PRO A 148     -11.299   8.815  18.586  1.00 80.94           N
ATOM   1024  CA  PRO A 148     -10.470   9.817  17.911  1.00 80.94           C
ATOM   1025  C   PRO A 148     -11.334  10.757  17.085  1.00 80.94           C
ATOM   1026  O   PRO A 148     -12.345  10.350  16.508  1.00 80.94           O
ATOM   1027  CB  PRO A 148      -9.538   8.979  17.025  1.00 80.94           C
ATOM   1028  CG  PRO A 148      -9.465   7.655  17.701  1.00 80.94           C
ATOM   1029  CD  PRO A 148     -10.839   7.448  18.301  1.00 80.94           C
ATOM   1030  N   ALA A 149     -10.936  12.028  17.047  1.00 85.88           N
ATOM   1031  CA  ALA A 149     -11.782  13.056  16.455  1.00 85.88           C
ATOM   1032  C   ALA A 149     -12.040  12.750  14.985  1.00 85.88           C
ATOM   1033  O   ALA A 149     -11.130  12.380  14.239  1.00 85.88           O
ATOM   1034  CB  ALA A 149     -11.131  14.431  16.604  1.00 85.88           C
ATOM   1035  N   LYS A 150     -13.295  12.909  14.572  1.00 90.50           N
ATOM   1036  CA  LYS A 150     -13.700  12.686  13.194  1.00 90.50           C
ATOM   1037  C   LYS A 150     -14.597  13.824  12.727  1.00 90.50           C
ATOM   1038  O   LYS A 150     -15.248  14.504  13.525  1.00 90.50           O
ATOM   1039  CB  LYS A 150     -14.413  11.336  13.031  1.00 90.50           C
ATOM   1040  CG  LYS A 150     -13.476  10.140  13.136  1.00 90.50           C
ATOM   1041  CD  LYS A 150     -14.179   8.839  12.790  1.00 90.50           C
ATOM   1042  CE  LYS A 150     -13.385   7.637  13.273  1.00 90.50           C
ATOM   1043  NZ  LYS A 150     -13.957   6.356  12.774  1.00 90.50           N
ATOM   1044  N   ASN A 151     -14.619  14.018  11.412  1.00 92.50           N
ATOM   1045  CA  ASN A 151     -15.355  15.096  10.773  1.00 92.50           C
ATOM   1046  C   ASN A 151     -16.154  14.545   9.601  1.00 92.50           C
ATOM   1047  O   ASN A 151     -15.850  13.479   9.059  1.00 92.50           O
ATOM   1048  CB  ASN A 151     -14.417  16.213  10.294  1.00 92.50           C
ATOM   1049  CG  ASN A 151     -13.803  16.991  11.441  1.00 92.50           C
ATOM   1050  OD1 ASN A 151     -14.450  17.229  12.461  1.00 92.50           O
ATOM   1051  ND2 ASN A 151     -12.548  17.392  11.279  1.00 92.50           N
ATOM   1052  N   GLY A 152     -17.191  15.287   9.216  1.00 92.31           N
ATOM   1053  CA  GLY A 152     -17.995  14.940   8.065  1.00 92.31           C
ATOM   1054  C   GLY A 152     -19.124  13.962   8.313  1.00 92.31           C
ATOM   1055  O   GLY A 152     -19.787  13.558   7.349  1.00 92.31           O
ATOM   1056  N   PHE A 153     -19.365  13.562   9.564  1.00 95.44           N
ATOM   1057  CA  PHE A 153     -20.538  12.740   9.851  1.00 95.44           C
ATOM   1058  C   PHE A 153     -21.818  13.506   9.544  1.00 95.44           C
ATOM   1059  O   PHE A 153     -22.797  12.931   9.053  1.00 95.44           O
ATOM   1060  CB  PHE A 153     -20.530  12.280  11.311  1.00 95.44           C
ATOM   1061  CG  PHE A 153     -19.480  11.247  11.631  1.00 95.44           C
ATOM   1062  CD1 PHE A 153     -18.448  10.969  10.748  1.00 95.44           C
ATOM   1063  CD2 PHE A 153     -19.534  10.548  12.826  1.00 95.44           C
ATOM   1064  CE1 PHE A 153     -17.494  10.019  11.051  1.00 95.44           C
ATOM   1065  CE2 PHE A 153     -18.582   9.597  13.135  1.00 95.44           C
ATOM   1066  CZ  PHE A 153     -17.562   9.332  12.246  1.00 95.44           C
ATOM   1067  N   GLY A 154     -21.827  14.807   9.838  1.00 93.56           N
ATOM   1068  CA  GLY A 154     -22.967  15.639   9.490  1.00 93.56           C
ATOM   1069  C   GLY A 154     -23.216  15.688   7.995  1.00 93.56           C
ATOM   1070  O   GLY A 154     -24.364  15.731   7.547  1.00 93.56           O
ATOM   1071  N   ASN A 155     -22.143  15.694   7.205  1.00 92.44           N
ATOM   1072  CA  ASN A 155     -22.276  15.613   5.757  1.00 92.44           C
ATOM   1073  C   ASN A 155     -22.948  14.312   5.336  1.00 92.44           C
ATOM   1074  O   ASN A 155     -22.670  13.237   5.875  1.00 92.44           O
ATOM   1075  CB  ASN A 155     -20.903  15.733   5.095  1.00 92.44           C
ATOM   1076  CG  ASN A 155     -20.804  16.932   4.172  1.00 92.44           C
ATOM   1077  OD1 ASN A 155     -21.804  17.586   3.876  1.00 92.44           O
ATOM   1078  ND2 ASN A 155     -19.594  17.226   3.712  1.00 92.44           N
ATOM   1079  N   GLY A 156     -23.849  14.435   4.361  1.00 83.38           N
ATOM   1080  CA  GLY A 156     -24.666  13.308   3.939  1.00 83.38           C
ATOM   1081  C   GLY A 156     -23.882  12.145   3.359  1.00 83.38           C
ATOM   1082  O   GLY A 156     -24.204  10.982   3.615  1.00 83.38           O
ATOM   1083  N   GLY A 157     -22.845  12.434   2.572  1.00 84.00           N
ATOM   1084  CA  GLY A 157     -22.152  11.402   1.836  1.00 84.00           C
ATOM   1085  C   GLY A 157     -20.647  11.415   2.023  1.00 84.00           C
ATOM   1086  O   GLY A 157     -20.037  12.420   2.389  1.00 84.00           O
ATOM   1087  N   GLY A 158     -20.063  10.247   1.754  1.00 83.62           N
ATOM   1088  CA  GLY A 158     -18.647   9.957   1.834  1.00 83.62           C
ATOM   1089  C   GLY A 158     -18.124   9.567   3.200  1.00 83.62           C
ATOM   1090  O   GLY A 158     -16.920   9.310   3.329  1.00 83.62           O
ATOM   1091  N   TYR A 159     -18.978   9.512   4.222  1.00 90.69           N
ATOM   1092  CA  TYR A 159     -18.550   9.122   5.558  1.00 90.69           C
ATOM   1093  C   TYR A 159     -19.445   8.044   6.153  1.00 90.69           C
ATOM   1094  O   TYR A 159     -19.255   7.673   7.316  1.00 90.69           O
ATOM   1095  CB  TYR A 159     -18.513  10.342   6.492  1.00 90.69           C
ATOM   1096  CG  TYR A 159     -17.481  11.374   6.095  1.00 90.69           C
ATOM   1097  CD1 TYR A 159     -17.794  12.390   5.201  1.00 90.69           C
ATOM   1098  CD2 TYR A 159     -16.191  11.327   6.607  1.00 90.69           C
ATOM   1099  CE1 TYR A 159     -16.855  13.336   4.836  1.00 90.69           C
ATOM   1100  CE2 TYR A 159     -15.244  12.267   6.245  1.00 90.69           C
ATOM   1101  CZ  TYR A 159     -15.581  13.269   5.360  1.00 90.69           C
ATOM   1102  OH  TYR A 159     -14.642  14.205   4.995  1.00 90.69           O
ATOM   1103  N   ASP A 160     -20.409   7.535   5.382  1.00 89.31           N
ATOM   1104  CA  ASP A 160     -21.404   6.601   5.901  1.00 89.31           C
ATOM   1105  C   ASP A 160     -20.787   5.298   6.399  1.00 89.31           C
ATOM   1106  O   ASP A 160     -21.220   4.753   7.420  1.00 89.31           O
ATOM   1107  CB  ASP A 160     -22.453   6.312   4.827  1.00 89.31           C
ATOM   1108  CG  ASP A 160     -23.289   7.530   4.487  1.00 89.31           C
ATOM   1109  OD1 ASP A 160     -23.844   8.151   5.418  1.00 89.31           O
ATOM   1110  OD2 ASP A 160     -23.393   7.867   3.289  1.00 89.31           O
ATOM   1111  N   ASP A 161     -19.793   4.769   5.680  1.00 87.69           N
ATOM   1112  CA  ASP A 161     -19.150   3.528   6.108  1.00 87.69           C
ATOM   1113  C   ASP A 161     -18.452   3.653   7.460  1.00 87.69           C
ATOM   1114  O   ASP A 161     -18.566   2.754   8.303  1.00 87.69           O
ATOM   1115  CB  ASP A 161     -18.157   3.067   5.041  1.00 87.69           C
ATOM   1116  CG  ASP A 161     -17.171   4.152   4.654  1.00 87.69           C
ATOM   1117  OD1 ASP A 161     -17.587   5.127   3.994  1.00 87.69           O
ATOM   1118  OD2 ASP A 161     -15.980   4.029   5.010  1.00 87.69           O
ATOM   1119  N   GLN A 162     -17.735   4.754   7.700  1.00 89.62           N
ATOM   1120  CA  GLN A 162     -17.126   4.933   9.016  1.00 89.62           C
ATOM   1121  C   GLN A 162     -18.180   5.049  10.110  1.00 89.62           C
ATOM   1122  O   GLN A 162     -18.024   4.477  11.200  1.00 89.62           O
ATOM   1123  CB  GLN A 162     -16.223   6.167   9.011  1.00 89.62           C
ATOM   1124  CG  GLN A 162     -15.405   6.332   7.741  1.00 89.62           C
ATOM   1125  CD  GLN A 162     -15.008   7.773   7.487  1.00 89.62           C
ATOM   1126  OE1 GLN A 162     -14.817   8.550   8.422  1.00 89.62           O
ATOM   1127  NE2 GLN A 162     -14.884   8.138   6.216  1.00 89.62           N
ATOM   1128  N   ILE A 163     -19.269   5.772   9.834  1.00 92.88           N
ATOM   1129  CA  ILE A 163     -20.326   5.912  10.829  1.00 92.88           C
ATOM   1130  C   ILE A 163     -20.929   4.553  11.147  1.00 92.88           C
ATOM   1131  O   ILE A 163     -21.169   4.219  12.313  1.00 92.88           O
ATOM   1132  CB  ILE A 163     -21.388   6.910  10.335  1.00 92.88           C
ATOM   1133  CG1 ILE A 163     -20.819   8.328  10.359  1.00 92.88           C
ATOM   1134  CG2 ILE A 163     -22.646   6.825  11.187  1.00 92.88           C
ATOM   1135  CD1 ILE A 163     -21.326   9.210   9.248  1.00 92.88           C
ATOM   1136  N   ALA A 164     -21.164   3.740  10.113  1.00 92.50           N
ATOM   1137  CA  ALA A 164     -21.724   2.412  10.330  1.00 92.50           C
ATOM   1138  C   ALA A 164     -20.771   1.547  11.139  1.00 92.50           C
ATOM   1139  O   ALA A 164     -21.200   0.791  12.020  1.00 92.50           O
ATOM   1140  CB  ALA A 164     -22.048   1.752   8.990  1.00 92.50           C
ATOM   1141  N   ALA A 165     -19.470   1.635  10.844  1.00 87.50           N
ATOM   1142  CA  ALA A 165     -18.498   0.839  11.582  1.00 87.50           C
ATOM   1143  C   ALA A 165     -18.480   1.213  13.058  1.00 87.50           C
ATOM   1144  O   ALA A 165     -18.397   0.336  13.926  1.00 87.50           O
ATOM   1145  CB  ALA A 165     -17.108   1.006  10.968  1.00 87.50           C
ATOM   1146  N   ASP A 166     -18.556   2.509  13.366  1.00 88.88           N
ATOM   1147  CA  ASP A 166     -18.468   2.930  14.759  1.00 88.88           C
ATOM   1148  C   ASP A 166     -19.807   2.919  15.488  1.00 88.88           C
ATOM   1149  O   ASP A 166     -19.823   3.020  16.719  1.00 88.88           O
ATOM   1150  CB  ASP A 166     -17.859   4.334  14.846  1.00 88.88           C
ATOM   1151  CG  ASP A 166     -16.485   4.414  14.209  1.00 88.88           C
ATOM   1152  OD1 ASP A 166     -15.803   3.371  14.132  1.00 88.88           O
ATOM   1153  OD2 ASP A 166     -16.089   5.519  13.785  1.00 88.88           O
ATOM   1154  N   ALA A 167     -20.921   2.801  14.768  1.00 93.19           N
ATOM   1155  CA  ALA A 167     -22.240   2.925  15.376  1.00 93.19           C
ATOM   1156  C   ALA A 167     -22.633   1.692  16.178  1.00 93.19           C
ATOM   1157  O   ALA A 167     -22.532   0.564  15.686  1.00 93.19           O
ATOM   1158  CB  ALA A 167     -23.294   3.182  14.300  1.00 93.19           C
ATOM   1159  N   TRP A 168     -23.079   1.905  17.415  1.00 95.19           N
ATOM   1160  CA  TRP A 168     -23.703   0.817  18.148  1.00 95.19           C
ATOM   1161  C   TRP A 168     -25.072   0.567  17.522  1.00 95.19           C
ATOM   1162  O   TRP A 168     -25.637   1.455  16.876  1.00 95.19           O
ATOM   1163  CB  TRP A 168     -23.838   1.172  19.629  1.00 95.19           C
ATOM   1164  CG  TRP A 168     -22.542   1.145  20.383  1.00 95.19           C
ATOM   1165  CD1 TRP A 168     -21.283   1.183  19.856  1.00 95.19           C
ATOM   1166  CD2 TRP A 168     -22.378   1.109  21.806  1.00 95.19           C
ATOM   1167  NE1 TRP A 168     -20.347   1.153  20.860  1.00 95.19           N
ATOM   1168  CE2 TRP A 168     -20.993   1.110  22.068  1.00 95.19           C
ATOM   1169  CE3 TRP A 168     -23.268   1.070  22.884  1.00 95.19           C
ATOM   1170  CZ2 TRP A 168     -20.478   1.071  23.362  1.00 95.19           C
ATOM   1171  CZ3 TRP A 168     -22.754   1.031  24.168  1.00 95.19           C
ATOM   1172  CH2 TRP A 168     -21.372   1.032  24.396  1.00 95.19           C
ATOM   1173  N   ASP A 169     -25.600  -0.650  17.675  1.00 95.62           N
ATOM   1174  CA  ASP A 169     -26.804  -0.978  16.917  1.00 95.62           C
ATOM   1175  C   ASP A 169     -27.916   0.010  17.249  1.00 95.62           C
ATOM   1176  O   ASP A 169     -28.181   0.297  18.420  1.00 95.62           O
ATOM   1177  CB  ASP A 169     -27.250  -2.407  17.226  1.00 95.62           C
ATOM   1178  CG  ASP A 169     -28.647  -2.704  16.719  1.00 95.62           C
ATOM   1179  OD1 ASP A 169     -28.888  -2.541  15.504  1.00 95.62           O
ATOM   1180  OD2 ASP A 169     -29.506  -3.100  17.535  1.00 95.62           O
ATOM   1181  N   ASN A 170     -28.561   0.539  16.206  1.00 96.12           N
ATOM   1182  CA  ASN A 170     -29.560   1.585  16.409  1.00 96.12           C
ATOM   1183  C   ASN A 170     -30.761   1.096  17.210  1.00 96.12           C
ATOM   1184  O   ASN A 170     -31.273   1.811  18.080  1.00 96.12           O
ATOM   1185  CB  ASN A 170     -30.011   2.149  15.063  1.00 96.12           C
ATOM   1186  CG  ASN A 170     -28.997   3.102  14.463  1.00 96.12           C
ATOM   1187  OD1 ASN A 170     -28.005   3.454  15.102  1.00 96.12           O
ATOM   1188  ND2 ASN A 170     -29.248   3.536  13.235  1.00 96.12           N
ATOM   1189  N   THR A 171     -31.236  -0.115  16.910  1.00 95.88           N
ATOM   1190  CA  THR A 171     -32.426  -0.646  17.568  1.00 95.88           C
ATOM   1191  C   THR A 171     -32.286  -0.747  19.083  1.00 95.88           C
ATOM   1192  O   THR A 171     -33.156  -0.279  19.826  1.00 95.88           O
ATOM   1193  CB  THR A 171     -32.771  -2.016  16.980  1.00 95.88           C
ATOM   1194  OG1 THR A 171     -32.105  -3.040  17.728  1.00 95.88           O
ATOM   1195  CG2 THR A 171     -32.341  -2.096  15.523  1.00 95.88           C
ATOM   1196  N   LYS A 172     -31.206  -1.366  19.568  1.00 96.88           N
ATOM   1197  CA  LYS A 172     -30.977  -1.378  21.010  1.00 96.88           C
ATOM   1198  C   LYS A 172     -30.702   0.006  21.590  1.00 96.88           C
ATOM   1199  O   LYS A 172     -31.223   0.343  22.660  1.00 96.88           O
ATOM   1200  CB  LYS A 172     -29.826  -2.328  21.339  1.00 96.88           C
ATOM   1201  CG  LYS A 172     -30.153  -3.797  21.127  1.00 96.88           C
ATOM   1202  CD  LYS A 172     -29.121  -4.693  21.794  1.00 96.88           C
ATOM   1203  CE  LYS A 172     -29.094  -4.480  23.299  1.00 96.88           C
ATOM   1204  NZ  LYS A 172     -27.940  -5.171  23.937  1.00 96.88           N
ATOM   1205  N   TYR A 173     -29.896   0.826  20.917  1.00 97.81           N
ATOM   1206  CA  TYR A 173     -29.451   2.075  21.523  1.00 97.81           C
ATOM   1207  C   TYR A 173     -29.679   3.286  20.633  1.00 97.81           C
ATOM   1208  O   TYR A 173     -29.338   3.258  19.446  1.00 97.81           O
ATOM   1209  CB  TYR A 173     -27.963   1.991  21.882  1.00 97.81           C
ATOM   1210  CG  TYR A 173     -27.619   0.827  22.781  1.00 97.81           C
ATOM   1211  CD1 TYR A 173     -27.788   0.911  24.155  1.00 97.81           C
ATOM   1212  CD2 TYR A 173     -27.135  -0.362  22.253  1.00 97.81           C
ATOM   1213  CE1 TYR A 173     -27.452  -0.145  24.980  1.00 97.81           C
ATOM   1214  CE2 TYR A 173     -26.823  -1.430  23.069  1.00 97.81           C
ATOM   1215  CZ  TYR A 173     -26.975  -1.314  24.432  1.00 97.81           C
ATOM   1216  OH  TYR A 173     -26.685  -2.384  25.247  1.00 97.81           O
ATOM   1217  N   MET A 174     -30.243   4.347  21.205  1.00 97.81           N
ATOM   1218  CA  MET A 174     -30.299   5.619  20.499  1.00 97.81           C
ATOM   1219  C   MET A 174     -28.871   6.136  20.376  1.00 97.81           C
ATOM   1220  O   MET A 174     -28.098   6.065  21.335  1.00 97.81           O
ATOM   1221  CB  MET A 174     -31.177   6.618  21.251  1.00 97.81           C
ATOM   1222  CG  MET A 174     -30.953   8.070  20.860  1.00 97.81           C
ATOM   1223  SD  MET A 174     -32.137   9.193  21.624  1.00 97.81           S
ATOM   1224  CE  MET A 174     -31.981  10.623  20.558  1.00 97.81           C
ATOM   1225  N   ASN A 175     -28.507   6.674  19.217  1.00 97.69           N
ATOM   1226  CA  ASN A 175     -27.124   7.079  18.994  1.00 97.69           C
ATOM   1227  C   ASN A 175     -27.002   8.594  18.909  1.00 97.69           C
ATOM   1228  O   ASN A 175     -27.691   9.236  18.110  1.00 97.69           O
ATOM   1229  CB  ASN A 175     -26.576   6.441  17.715  1.00 97.69           C
ATOM   1230  CG  ASN A 175     -25.893   5.112  17.974  1.00 97.69           C
ATOM   1231  OD1 ASN A 175     -24.702   4.950  17.706  1.00 97.69           O
ATOM   1232  ND2 ASN A 175     -26.646   4.152  18.497  1.00 97.69           N
ATOM   1233  N   VAL A 176     -26.123   9.154  19.739  1.00 98.06           N
ATOM   1234  CA  VAL A 176     -25.818  10.580  19.749  1.00 98.06           C
ATOM   1235  C   VAL A 176     -24.332  10.747  19.461  1.00 98.06           C
ATOM   1236  O   VAL A 176     -23.497  10.087  20.091  1.00 98.06           O
ATOM   1237  CB  VAL A 176     -26.193  11.235  21.091  1.00 98.06           C
ATOM   1238  CG1 VAL A 176     -26.006  12.743  21.016  1.00 98.06           C
ATOM   1239  CG2 VAL A 176     -27.626  10.890  21.468  1.00 98.06           C
ATOM   1240  N   TYR A 177     -24.003  11.622  18.516  1.00 97.50           N
ATOM   1241  CA  TYR A 177     -22.624  11.869  18.115  1.00 97.50           C
ATOM   1242  C   TYR A 177     -22.240  13.301  18.451  1.00 97.50           C
ATOM   1243  O   TYR A 177     -22.971  14.237  18.113  1.00 97.50           O
ATOM   1244  CB  TYR A 177     -22.422  11.593  16.624  1.00 97.50           C
ATOM   1245  CG  TYR A 177     -22.625  10.144  16.257  1.00 97.50           C
ATOM   1246  CD1 TYR A 177     -23.884   9.657  15.939  1.00 97.50           C
ATOM   1247  CD2 TYR A 177     -21.553   9.262  16.228  1.00 97.50           C
ATOM   1248  CE1 TYR A 177     -24.073   8.329  15.619  1.00 97.50           C
ATOM   1249  CE2 TYR A 177     -21.731   7.935  15.896  1.00 97.50           C
ATOM   1250  CZ  TYR A 177     -22.994   7.474  15.595  1.00 97.50           C
ATOM   1251  OH  TYR A 177     -23.176   6.158  15.252  1.00 97.50           O
ATOM   1252  N   ILE A 178     -21.105  13.474  19.121  1.00 96.62           N
ATOM   1253  CA  ILE A 178     -20.648  14.788  19.554  1.00 96.62           C
ATOM   1254  C   ILE A 178     -19.449  15.164  18.694  1.00 96.62           C
ATOM   1255  O   ILE A 178     -18.422  14.474  18.711  1.00 96.62           O
ATOM   1256  CB  ILE A 178     -20.291  14.804  21.048  1.00 96.62           C
ATOM   1257  CG1 ILE A 178     -21.494  14.365  21.885  1.00 96.62           C
ATOM   1258  CG2 ILE A 178     -19.839  16.190  21.470  1.00 96.62           C
ATOM   1259  CD1 ILE A 178     -22.616  15.381  21.926  1.00 96.62           C
ATOM   1260  N   GLN A 179     -19.576  16.260  17.948  1.00 95.00           N
ATOM   1261  CA  GLN A 179     -18.538  16.706  17.029  1.00 95.00           C
ATOM   1262  C   GLN A 179     -18.327  18.204  17.178  1.00 95.00           C
ATOM   1263  O   GLN A 179     -19.243  18.941  17.552  1.00 95.00           O
ATOM   1264  CB  GLN A 179     -18.884  16.369  15.571  1.00 95.00           C
ATOM   1265  CG  GLN A 179     -19.047  14.884  15.294  1.00 95.00           C
ATOM   1266  CD  GLN A 179     -18.938  14.552  13.820  1.00 95.00           C
ATOM   1267  OE1 GLN A 179     -19.500  15.246  12.972  1.00 95.00           O
ATOM   1268  NE2 GLN A 179     -18.208  13.489  13.505  1.00 95.00           N
ATOM   1269  N   ASN A 180     -17.107  18.650  16.877  1.00 93.31           N
ATOM   1270  CA  ASN A 180     -16.816  20.080  16.883  1.00 93.31           C
ATOM   1271  C   ASN A 180     -17.557  20.788  15.754  1.00 93.31           C
ATOM   1272  O   ASN A 180     -18.343  21.713  15.992  1.00 93.31           O
ATOM   1273  CB  ASN A 180     -15.307  20.308  16.772  1.00 93.31           C
ATOM   1274  CG  ASN A 180     -14.853  21.564  17.491  1.00 93.31           C
ATOM   1275  OD1 ASN A 180     -15.657  22.266  18.105  1.00 93.31           O
ATOM   1276  ND2 ASN A 180     -13.559  21.853  17.418  1.00 93.31           N
ATOM   1277  N   ASP A 181     -17.317  20.365  14.514  1.00 93.81           N
ATOM   1278  CA  ASP A 181     -18.077  20.818  13.352  1.00 93.81           C
ATOM   1279  C   ASP A 181     -18.700  19.583  12.714  1.00 93.81           C
ATOM   1280  O   ASP A 181     -17.984  18.713  12.207  1.00 93.81           O
ATOM   1281  CB  ASP A 181     -17.188  21.571  12.371  1.00 93.81           C
ATOM   1282  CG  ASP A 181     -17.974  22.504  11.491  1.00 93.81           C
ATOM   1283  OD1 ASP A 181     -19.192  22.657  11.723  1.00 93.81           O
ATOM   1284  OD2 ASP A 181     -17.376  23.088  10.572  1.00 93.81           O
ATOM   1285  N   LEU A 182     -20.033  19.507  12.749  1.00 93.81           N
ATOM   1286  CA  LEU A 182     -20.721  18.309  12.276  1.00 93.81           C
ATOM   1287  C   LEU A 182     -20.504  18.039  10.788  1.00 93.81           C
ATOM   1288  O   LEU A 182     -20.246  16.894  10.398  1.00 93.81           O
ATOM   1289  CB  LEU A 182     -22.214  18.451  12.573  1.00 93.81           C
ATOM   1290  CG  LEU A 182     -22.543  19.613  13.522  1.00 93.81           C
ATOM   1291  CD1 LEU A 182     -23.906  20.214  13.213  1.00 93.81           C
ATOM   1292  CD2 LEU A 182     -22.458  19.202  14.987  1.00 93.81           C
ATOM   1293  N   TYR A 183     -20.577  19.066   9.940  1.00 93.75           N
ATOM   1294  CA  TYR A 183     -20.478  18.828   8.501  1.00 93.75           C
ATOM   1295  C   TYR A 183     -19.060  18.930   7.954  1.00 93.75           C
ATOM   1296  O   TYR A 183     -18.865  18.734   6.749  1.00 93.75           O
ATOM   1297  CB  TYR A 183     -21.385  19.800   7.735  1.00 93.75           C
ATOM   1298  CG  TYR A 183     -22.673  20.150   8.444  1.00 93.75           C
ATOM   1299  CD1 TYR A 183     -23.795  19.340   8.324  1.00 93.75           C
ATOM   1300  CD2 TYR A 183     -22.774  21.297   9.219  1.00 93.75           C
ATOM   1301  CE1 TYR A 183     -24.980  19.660   8.961  1.00 93.75           C
ATOM   1302  CE2 TYR A 183     -23.952  21.621   9.863  1.00 93.75           C
ATOM   1303  CZ  TYR A 183     -25.052  20.802   9.729  1.00 93.75           C
ATOM   1304  OH  TYR A 183     -26.224  21.123  10.374  1.00 93.75           O
ATOM   1305  N   ALA A 184     -18.085  19.257   8.800  1.00 91.25           N
ATOM   1306  CA  ALA A 184     -16.703  19.528   8.397  1.00 91.25           C
ATOM   1307  C   ALA A 184     -16.618  20.767   7.505  1.00 91.25           C
ATOM   1308  O   ALA A 184     -15.717  20.888   6.672  1.00 91.25           O
ATOM   1309  CB  ALA A 184     -16.059  18.319   7.708  1.00 91.25           C
ATOM   1310  N   ASP A 185     -17.564  21.692   7.680  1.00 89.50           N
ATOM   1311  CA  ASP A 185     -17.492  22.993   7.019  1.00 89.50           C
ATOM   1312  C   ASP A 185     -16.284  23.790   7.496  1.00 89.50           C
ATOM   1313  O   ASP A 185     -15.647  24.504   6.711  1.00 89.50           O
ATOM   1314  CB  ASP A 185     -18.802  23.766   7.199  1.00 89.50           C
ATOM   1315  CG  ASP A 185     -19.389  23.617   8.580  1.00 89.50           C
ATOM   1316  OD1 ASP A 185     -19.629  22.464   8.994  1.00 89.50           O
ATOM   1317  OD2 ASP A 185     -19.618  24.645   9.249  1.00 89.50           O
ATOM   1318  N   GLY A 186     -15.957  23.678   8.780  1.00 86.12           N
ATOM   1319  CA  GLY A 186     -15.003  24.529   9.457  1.00 86.12           C
ATOM   1320  C   GLY A 186     -15.607  25.768  10.077  1.00 86.12           C
ATOM   1321  O   GLY A 186     -14.867  26.581  10.646  1.00 86.12           O
ATOM   1322  N   ALA A 187     -16.925  25.938   9.985  1.00 88.38           N
ATOM   1323  CA  ALA A 187     -17.645  26.989  10.698  1.00 88.38           C
ATOM   1324  C   ALA A 187     -18.287  26.320  11.911  1.00 88.38           C
ATOM   1325  O   ALA A 187     -19.370  25.738  11.810  1.00 88.38           O
ATOM   1326  CB  ALA A 187     -18.677  27.663   9.801  1.00 88.38           C
ATOM   1327  N   LEU A 188     -17.617  26.404  13.060  1.00 89.00           N
ATOM   1328  CA  LEU A 188     -18.082  25.772  14.293  1.00 89.00           C
ATOM   1329  C   LEU A 188     -19.409  26.328  14.801  1.00 89.00           C
ATOM   1330  O   LEU A 188     -19.877  25.932  15.874  1.00 89.00           O
ATOM   1331  CB  LEU A 188     -17.016  25.911  15.383  1.00 89.00           C
ATOM   1332  CG  LEU A 188     -15.571  25.649  14.956  1.00 89.00           C
ATOM   1333  CD1 LEU A 188     -14.598  26.181  15.998  1.00 89.00           C
ATOM   1334  CD2 LEU A 188     -15.343  24.165  14.712  1.00 89.00           C
ATOM   1335  N   ASN A 189     -20.019  27.248  14.050  1.00 85.81           N
ATOM   1336  CA  ASN A 189     -21.280  27.845  14.479  1.00 85.81           C
ATOM   1337  C   ASN A 189     -22.398  26.813  14.623  1.00 85.81           C
ATOM   1338  O   ASN A 189     -23.229  26.926  15.531  1.00 85.81           O
ATOM   1339  CB  ASN A 189     -21.685  28.951  13.502  1.00 85.81           C
ATOM   1340  CG  ASN A 189     -22.248  28.409  12.203  1.00 85.81           C
ATOM   1341  OD1 ASN A 189     -21.624  27.581  11.540  1.00 85.81           O
ATOM   1342  ND2 ASN A 189     -23.435  28.876  11.832  1.00 85.81           N
ATOM   1343  N   ASN A 190     -22.449  25.812  13.736  1.00 87.44           N
ATOM   1344  CA  ASN A 190     -23.584  24.889  13.714  1.00 87.44           C
ATOM   1345  C   ASN A 190     -23.804  24.224  15.070  1.00 87.44           C
ATOM   1346  O   ASN A 190     -23.006  23.381  15.493  1.00 87.44           O
ATOM   1347  CB  ASN A 190     -23.376  23.830  12.631  1.00 87.44           C
ATOM   1348  CG  ASN A 190     -22.981  24.434  11.298  1.00 87.44           C
ATOM   1349  OD1 ASN A 190     -23.761  25.153  10.673  1.00 87.44           O
ATOM   1350  ND2 ASN A 190     -21.763  24.144  10.854  1.00 87.44           N
ATOM   1351  N   SER A 191     -24.884  24.605  15.757  1.00 85.44           N
ATOM   1352  CA  SER A 191     -25.188  24.022  17.061  1.00 85.44           C
ATOM   1353  C   SER A 191     -25.504  22.531  16.978  1.00 85.44           C
ATOM   1354  O   SER A 191     -24.996  21.733  17.773  1.00 85.44           O
ATOM   1355  CB  SER A 191     -26.350  24.778  17.706  1.00 85.44           C
ATOM   1356  OG  SER A 191     -27.499  24.750  16.877  1.00 85.44           O
ATOM   1357  N   GLY A 192     -26.337  22.136  16.018  1.00 91.19           N
ATOM   1358  CA  GLY A 192     -26.787  20.758  15.943  1.00 91.19           C
ATOM   1359  C   GLY A 192     -27.356  20.396  14.591  1.00 91.19           C
ATOM   1360  O   GLY A 192     -27.727  21.266  13.797  1.00 91.19           O
ATOM   1361  N   VAL A 193     -27.422  19.088  14.334  1.00 94.38           N
ATOM   1362  CA  VAL A 193     -28.159  18.577  13.183  1.00 94.38           C
ATOM   1363  C   VAL A 193     -28.758  17.228  13.560  1.00 94.38           C
ATOM   1364  O   VAL A 193     -28.207  16.487  14.379  1.00 94.38           O
ATOM   1365  CB  VAL A 193     -27.249  18.458  11.934  1.00 94.38           C
ATOM   1366  CG1 VAL A 193     -26.054  17.561  12.221  1.00 94.38           C
ATOM   1367  CG2 VAL A 193     -28.030  17.973  10.716  1.00 94.38           C
ATOM   1368  N   ALA A 194     -29.914  16.922  12.971  1.00 95.44           N
ATOM   1369  CA  ALA A 194     -30.589  15.654  13.203  1.00 95.44           C
ATOM   1370  C   ALA A 194     -31.324  15.227  11.940  1.00 95.44           C
ATOM   1371  O   ALA A 194     -31.605  16.038  11.054  1.00 95.44           O
ATOM   1372  CB  ALA A 194     -31.558  15.741  14.387  1.00 95.44           C
ATOM   1373  N   TRP A 195     -31.631  13.933  11.872  1.00 95.25           N
ATOM   1374  CA  TRP A 195     -32.263  13.314  10.714  1.00 95.25           C
ATOM   1375  C   TRP A 195     -33.609  12.734  11.128  1.00 95.25           C
ATOM   1376  O   TRP A 195     -33.688  11.981  12.105  1.00 95.25           O
ATOM   1377  CB  TRP A 195     -31.370  12.229  10.104  1.00 95.25           C
ATOM   1378  CG  TRP A 195     -30.320  12.770   9.177  1.00 95.25           C
ATOM   1379  CD1 TRP A 195     -30.404  12.871   7.819  1.00 95.25           C
ATOM   1380  CD2 TRP A 195     -29.036  13.294   9.538  1.00 95.25           C
ATOM   1381  NE1 TRP A 195     -29.251  13.418   7.311  1.00 95.25           N
ATOM   1382  CE2 TRP A 195     -28.395  13.688   8.347  1.00 95.25           C
ATOM   1383  CE3 TRP A 195     -28.365  13.467  10.752  1.00 95.25           C
ATOM   1384  CZ2 TRP A 195     -27.117  14.243   8.334  1.00 95.25           C
ATOM   1385  CZ3 TRP A 195     -27.096  14.018  10.738  1.00 95.25           C
ATOM   1386  CH2 TRP A 195     -26.486  14.399   9.537  1.00 95.25           C
ATOM   1387  N   TYR A 196     -34.661  13.102  10.396  1.00 95.44           N
ATOM   1388  CA  TYR A 196     -35.989  12.565  10.656  1.00 95.44           C
ATOM   1389  C   TYR A 196     -35.969  11.037  10.594  1.00 95.44           C
ATOM   1390  O   TYR A 196     -35.210  10.451   9.815  1.00 95.44           O
ATOM   1391  CB  TYR A 196     -36.996  13.118   9.649  1.00 95.44           C
ATOM   1392  CG  TYR A 196     -37.169  14.619   9.716  1.00 95.44           C
ATOM   1393  CD1 TYR A 196     -37.560  15.240  10.895  1.00 95.44           C
ATOM   1394  CD2 TYR A 196     -36.948  15.414   8.600  1.00 95.44           C
ATOM   1395  CE1 TYR A 196     -37.721  16.611  10.962  1.00 95.44           C
ATOM   1396  CE2 TYR A 196     -37.107  16.786   8.656  1.00 95.44           C
ATOM   1397  CZ  TYR A 196     -37.494  17.379   9.840  1.00 95.44           C
ATOM   1398  OH  TYR A 196     -37.654  18.744   9.901  1.00 95.44           O
ATOM   1399  N   PRO A 197     -36.782  10.370  11.414  1.00 96.00           N
ATOM   1400  CA  PRO A 197     -36.679   8.907  11.527  1.00 96.00           C
ATOM   1401  C   PRO A 197     -36.935   8.203  10.204  1.00 96.00           C
ATOM   1402  O   PRO A 197     -37.943   8.439   9.534  1.00 96.00           O
ATOM   1403  CB  PRO A 197     -37.764   8.568  12.549  1.00 96.00           C
ATOM   1404  CG  PRO A 197     -37.862   9.780  13.386  1.00 96.00           C
ATOM   1405  CD  PRO A 197     -37.645  10.944  12.464  1.00 96.00           C
ATOM   1406  N   ASP A 198     -36.004   7.328   9.835  1.00 95.38           N
ATOM   1407  CA  ASP A 198     -36.089   6.538   8.611  1.00 95.38           C
ATOM   1408  C   ASP A 198     -35.705   5.112   8.975  1.00 95.38           C
ATOM   1409  O   ASP A 198     -34.542   4.863   9.307  1.00 95.38           O
ATOM   1410  CB  ASP A 198     -35.178   7.095   7.518  1.00 95.38           C
ATOM   1411  CG  ASP A 198     -35.589   6.638   6.135  1.00 95.38           C
ATOM   1412  OD1 ASP A 198     -36.614   7.140   5.629  1.00 95.38           O
ATOM   1413  OD2 ASP A 198     -34.890   5.781   5.556  1.00 95.38           O
ATOM   1414  N   SER A 199     -36.666   4.182   8.943  1.00 95.25           N
ATOM   1415  CA  SER A 199     -36.344   2.827   9.381  1.00 95.25           C
ATOM   1416  C   SER A 199     -35.235   2.229   8.528  1.00 95.25           C
ATOM   1417  O   SER A 199     -34.419   1.443   9.027  1.00 95.25           O
ATOM   1418  CB  SER A 199     -37.592   1.945   9.334  1.00 95.25           C
ATOM   1419  OG  SER A 199     -38.506   2.299  10.358  1.00 95.25           O
ATOM   1420  N   GLY A 200     -35.188   2.590   7.243  1.00 93.62           N
ATOM   1421  CA  GLY A 200     -34.103   2.129   6.395  1.00 93.62           C
ATOM   1422  C   GLY A 200     -32.761   2.622   6.896  1.00 93.62           C
ATOM   1423  O   GLY A 200     -31.785   1.872   6.958  1.00 93.62           O
ATOM   1424  N   MET A 201     -32.700   3.909   7.253  1.00 94.94           N
ATOM   1425  CA  MET A 201     -31.489   4.491   7.821  1.00 94.94           C
ATOM   1426  C   MET A 201     -31.124   3.842   9.151  1.00 94.94           C
ATOM   1427  O   MET A 201     -29.941   3.616   9.432  1.00 94.94           O
ATOM   1428  CB  MET A 201     -31.666   6.000   7.992  1.00 94.94           C
ATOM   1429  CG  MET A 201     -31.235   6.817   6.785  1.00 94.94           C
ATOM   1430  SD  MET A 201     -31.249   8.591   7.106  1.00 94.94           S
ATOM   1431  CE  MET A 201     -29.504   8.905   7.358  1.00 94.94           C
ATOM   1432  N   THR A 202     -32.123   3.547   9.990  1.00 95.19           N
ATOM   1433  CA  THR A 202     -31.833   2.877  11.254  1.00 95.19           C
ATOM   1434  C   THR A 202     -31.232   1.499  11.010  1.00 95.19           C
ATOM   1435  O   THR A 202     -30.278   1.099  11.689  1.00 95.19           O
ATOM   1436  CB  THR A 202     -33.108   2.779  12.097  1.00 95.19           C
ATOM   1437  OG1 THR A 202     -33.261   3.973  12.875  1.00 95.19           O
ATOM   1438  CG2 THR A 202     -33.059   1.576  13.032  1.00 95.19           C
ATOM   1439  N   ALA A 203     -31.768   0.763  10.034  1.00 94.06           N
ATOM   1440  CA  ALA A 203     -31.188  -0.529   9.686  1.00 94.06           C
ATOM   1441  C   ALA A 203     -29.767  -0.350   9.168  1.00 94.06           C
ATOM   1442  O   ALA A 203     -28.870  -1.139   9.488  1.00 94.06           O
ATOM   1443  CB  ALA A 203     -32.059  -1.238   8.649  1.00 94.06           C
ATOM   1444  N   SER A 204     -29.555   0.689   8.357  1.00 93.44           N
ATOM   1445  CA  SER A 204     -28.229   1.008   7.839  1.00 93.44           C
ATOM   1446  C   SER A 204     -27.250   1.363   8.952  1.00 93.44           C
ATOM   1447  O   SER A 204     -26.065   1.021   8.864  1.00 93.44           O
ATOM   1448  CB  SER A 204     -28.326   2.152   6.830  1.00 93.44           C
ATOM   1449  OG  SER A 204     -29.279   1.863   5.822  1.00 93.44           O
ATOM   1450  N   ASN A 205     -27.716   2.077   9.985  1.00 95.38           N
ATOM   1451  CA  ASN A 205     -26.936   2.672  11.082  1.00 95.38           C
ATOM   1452  C   ASN A 205     -26.386   4.038  10.680  1.00 95.38           C
ATOM   1453  O   ASN A 205     -25.647   4.647  11.465  1.00 95.38           O
ATOM   1454  CB  ASN A 205     -25.782   1.794  11.599  1.00 95.38           C
ATOM   1455  CG  ASN A 205     -26.227   0.384  11.935  1.00 95.38           C
ATOM   1456  OD1 ASN A 205     -25.781  -0.584  11.318  1.00 95.38           O
ATOM   1457  ND2 ASN A 205     -27.112   0.261  12.918  1.00 95.38           N
ATOM   1458  N   THR A 206     -26.717   4.537   9.487  1.00 95.62           N
ATOM   1459  CA  THR A 206     -26.382   5.912   9.128  1.00 95.62           C
ATOM   1460  C   THR A 206     -27.093   6.929  10.017  1.00 95.62           C
ATOM   1461  O   THR A 206     -26.506   7.959  10.369  1.00 95.62           O
ATOM   1462  CB  THR A 206     -26.721   6.165   7.658  1.00 95.62           C
ATOM   1463  OG1 THR A 206     -28.106   5.881   7.430  1.00 95.62           O
ATOM   1464  CG2 THR A 206     -25.872   5.281   6.757  1.00 95.62           C
ATOM   1465  N   ALA A 207     -28.355   6.679  10.374  1.00 95.06           N
ATOM   1466  CA  ALA A 207     -29.157   7.710  11.026  1.00 95.06           C
ATOM   1467  C   ALA A 207     -28.507   8.121  12.343  1.00 95.06           C
ATOM   1468  O   ALA A 207     -28.029   7.279  13.108  1.00 95.06           O
ATOM   1469  CB  ALA A 207     -30.579   7.206  11.271  1.00 95.06           C
ATOM   1470  N   ARG A 208     -28.494   9.427  12.610  1.00 95.38           N
ATOM   1471  CA  ARG A 208     -27.747   9.936  13.752  1.00 95.38           C
ATOM   1472  C   ARG A 208     -28.213  11.338  14.118  1.00 95.38           C
ATOM   1473  O   ARG A 208     -28.908  12.006  13.349  1.00 95.38           O
ATOM   1474  CB  ARG A 208     -26.251   9.956  13.435  1.00 95.38           C
ATOM   1475  CG  ARG A 208     -25.946  10.746  12.174  1.00 95.38           C
ATOM   1476  CD  ARG A 208     -24.617  10.372  11.552  1.00 95.38           C
ATOM   1477  NE  ARG A 208     -24.494  10.945  10.217  1.00 95.38           N
ATOM   1478  CZ  ARG A 208     -24.544  10.244   9.092  1.00 95.38           C
ATOM   1479  NH1 ARG A 208     -24.637   8.924   9.103  1.00 95.38           N
ATOM   1480  NH2 ARG A 208     -24.476  10.882   7.927  1.00 95.38           N
ATOM   1481  N   VAL A 209     -27.829  11.762  15.321  1.00 97.31           N
ATOM   1482  CA  VAL A 209     -28.004  13.132  15.792  1.00 97.31           C
ATOM   1483  C   VAL A 209     -26.623  13.632  16.195  1.00 97.31           C
ATOM   1484  O   VAL A 209     -25.923  12.968  16.967  1.00 97.31           O
ATOM   1485  CB  VAL A 209     -28.992  13.215  16.970  1.00 97.31           C
ATOM   1486  CG1 VAL A 209     -28.926  14.586  17.627  1.00 97.31           C
ATOM   1487  CG2 VAL A 209     -30.405  12.905  16.502  1.00 97.31           C
ATOM   1488  N   VAL A 210     -26.229  14.796  15.677  1.00 96.81           N
ATOM   1489  CA  VAL A 210     -24.901  15.349  15.916  1.00 96.81           C
ATOM   1490  C   VAL A 210     -25.008  16.693  16.627  1.00 96.81           C
ATOM   1491  O   VAL A 210     -25.760  17.575  16.194  1.00 96.81           O
ATOM   1492  CB  VAL A 210     -24.108  15.490  14.603  1.00 96.81           C
ATOM   1493  CG1 VAL A 210     -22.630  15.675  14.899  1.00 96.81           C
ATOM   1494  CG2 VAL A 210     -24.331  14.280  13.709  1.00 96.81           C
ATOM   1495  N   PHE A 211     -24.257  16.841  17.721  1.00 94.75           N
ATOM   1496  CA  PHE A 211     -24.299  18.025  18.570  1.00 94.75           C
ATOM   1497  C   PHE A 211     -22.866  18.428  18.897  1.00 94.75           C
ATOM   1498  O   PHE A 211     -21.950  17.603  18.872  1.00 94.75           O
ATOM   1499  CB  PHE A 211     -25.099  17.786  19.857  1.00 94.75           C
ATOM   1500  CG  PHE A 211     -25.426  19.046  20.608  1.00 94.75           C
ATOM   1501  CD1 PHE A 211     -26.249  20.010  20.049  1.00 94.75           C
ATOM   1502  CD2 PHE A 211     -24.911  19.265  21.875  1.00 94.75           C
ATOM   1503  CE1 PHE A 211     -26.551  21.169  20.739  1.00 94.75           C
ATOM   1504  CE2 PHE A 211     -25.210  20.422  22.570  1.00 94.75           C
ATOM   1505  CZ  PHE A 211     -26.031  21.375  22.001  1.00 94.75           C
ATOM   1506  N   ASN A 212     -22.674  19.712  19.201  1.00 92.62           N
ATOM   1507  CA  ASN A 212     -21.356  20.227  19.559  1.00 92.62           C
ATOM   1508  C   ASN A 212     -21.080  20.185  21.061  1.00 92.62           C
ATOM   1509  O   ASN A 212     -21.926  20.572  21.874  1.00 92.62           O
ATOM   1510  CB  ASN A 212     -21.195  21.657  19.042  1.00 92.62           C
ATOM   1511  CG  ASN A 212     -19.761  22.152  19.123  1.00 92.62           C
ATOM   1512  OD1 ASN A 212     -18.857  21.417  19.523  1.00 92.62           O
ATOM   1513  ND2 ASN A 212     -19.547  23.405  18.741  1.00 92.62           N
ATOM   1514  N   GLY A 213     -19.885  19.699  21.408  1.00 92.06           N
ATOM   1515  CA  GLY A 213     -19.455  19.636  22.799  1.00 92.06           C
ATOM   1516  C   GLY A 213     -19.459  20.986  23.495  1.00 92.06           C
ATOM   1517  O   GLY A 213     -19.767  21.084  24.686  1.00 92.06           O
ATOM   1518  N   ALA A 214     -19.105  22.043  22.758  1.00 90.12           N
ATOM   1519  CA  ALA A 214     -19.024  23.392  23.316  1.00 90.12           C
ATOM   1520  C   ALA A 214     -20.361  23.868  23.872  1.00 90.12           C
ATOM   1521  O   ALA A 214     -20.397  24.601  24.867  1.00 90.12           O
ATOM   1522  CB  ALA A 214     -18.514  24.365  22.253  1.00 90.12           C
ATOM   1523  N   TYR A 215     -21.464  23.498  23.236  1.00 89.25           N
ATOM   1524  CA  TYR A 215     -22.776  24.007  23.612  1.00 89.25           C
ATOM   1525  C   TYR A 215     -23.469  23.162  24.677  1.00 89.25           C
ATOM   1526  O   TYR A 215     -24.651  23.393  24.953  1.00 89.25           O
ATOM   1527  CB  TYR A 215     -23.670  24.158  22.378  1.00 89.25           C
ATOM   1528  CG  TYR A 215     -22.995  24.876  21.230  1.00 89.25           C
ATOM   1529  CD1 TYR A 215     -22.378  26.105  21.427  1.00 89.25           C
ATOM   1530  CD2 TYR A 215     -23.000  24.345  19.950  1.00 89.25           C
ATOM   1531  CE1 TYR A 215     -21.767  26.775  20.384  1.00 89.25           C
ATOM   1532  CE2 TYR A 215     -22.387  25.006  18.901  1.00 89.25           C
ATOM   1533  CZ  TYR A 215     -21.776  26.221  19.123  1.00 89.25           C
ATOM   1534  OH  TYR A 215     -21.167  26.882  18.080  1.00 89.25           O
ATOM   1535  N   LEU A 216     -22.777  22.182  25.264  1.00 91.44           N
ATOM   1536  CA  LEU A 216     -23.373  21.400  26.341  1.00 91.44           C
ATOM   1537  C   LEU A 216     -23.756  22.325  27.499  1.00 91.44           C
ATOM   1538  O   LEU A 216     -23.305  23.471  27.584  1.00 91.44           O
ATOM   1539  CB  LEU A 216     -22.383  20.343  26.832  1.00 91.44           C
ATOM   1540  CG  LEU A 216     -22.103  19.109  25.969  1.00 91.44           C
ATOM   1541  CD1 LEU A 216     -21.154  18.165  26.694  1.00 91.44           C
ATOM   1542  CD2 LEU A 216     -23.372  18.388  25.565  1.00 91.44           C
ATOM   1543  N   TYR A 217     -24.597  21.817  28.407  1.00 89.25           N
ATOM   1544  CA  TYR A 217     -25.151  22.690  29.442  1.00 89.25           C
ATOM   1545  C   TYR A 217     -24.077  23.276  30.351  1.00 89.25           C
ATOM   1546  O   TYR A 217     -24.097  24.475  30.652  1.00 89.25           O
ATOM   1547  CB  TYR A 217     -26.177  21.929  30.282  1.00 89.25           C
ATOM   1548  CG  TYR A 217     -26.980  22.813  31.209  1.00 89.25           C
ATOM   1549  CD1 TYR A 217     -28.113  23.475  30.756  1.00 89.25           C
ATOM   1550  CD2 TYR A 217     -26.603  22.990  32.534  1.00 89.25           C
ATOM   1551  CE1 TYR A 217     -28.843  24.294  31.594  1.00 89.25           C
ATOM   1552  CE2 TYR A 217     -27.332  23.801  33.382  1.00 89.25           C
ATOM   1553  CZ  TYR A 217     -28.450  24.452  32.907  1.00 89.25           C
ATOM   1554  OH  TYR A 217     -29.187  25.251  33.751  1.00 89.25           O
ATOM   1555  N   ASP A 218     -23.132  22.450  30.812  1.00 86.75           N
ATOM   1556  CA  ASP A 218     -22.071  22.993  31.656  1.00 86.75           C
ATOM   1557  C   ASP A 218     -21.197  23.966  30.880  1.00 86.75           C
ATOM   1558  O   ASP A 218     -20.859  25.049  31.373  1.00 86.75           O
ATOM   1559  CB  ASP A 218     -21.235  21.859  32.250  1.00 86.75           C
ATOM   1560  CG  ASP A 218     -22.069  20.886  33.060  1.00 86.75           C
ATOM   1561  OD1 ASP A 218     -23.308  21.042  33.086  1.00 86.75           O
ATOM   1562  OD2 ASP A 218     -21.486  19.975  33.683  1.00 86.75           O
ATOM   1563  N   ASN A 219     -20.817  23.586  29.659  1.00 86.88           N
ATOM   1564  CA  ASN A 219     -19.913  24.408  28.863  1.00 86.88           C
ATOM   1565  C   ASN A 219     -20.565  25.729  28.478  1.00 86.88           C
ATOM   1566  O   ASN A 219     -20.073  26.810  28.823  1.00 86.88           O
ATOM   1567  CB  ASN A 219     -19.462  23.634  27.624  1.00 86.88           C
ATOM   1568  CG  ASN A 219     -18.417  22.583  27.942  1.00 86.88           C
ATOM   1569  OD1 ASN A 219     -17.462  22.842  28.674  1.00 86.88           O
ATOM   1570  ND2 ASN A 219     -18.593  21.388  27.390  1.00 86.88           N
ATOM   1571  N   SER A 220     -21.680  25.652  27.754  1.00 77.62           N
ATOM   1572  CA  SER A 220     -22.395  26.843  27.321  1.00 77.62           C
ATOM   1573  C   SER A 220     -22.971  27.631  28.491  1.00 77.62           C
ATOM   1574  O   SER A 220     -23.430  27.066  29.487  1.00 77.62           O
ATOM   1575  CB  SER A 220     -23.518  26.455  26.361  1.00 77.62           C
ATOM   1576  OG  SER A 220     -24.562  25.783  27.043  1.00 77.62           O
ATOM   1577  N   TYR A 221     -22.935  28.957  28.351  1.00 71.19           N
ATOM   1578  CA  TYR A 221     -23.555  29.857  29.317  1.00 71.19           C
ATOM   1579  C   TYR A 221     -25.066  29.668  29.395  1.00 71.19           C
ATOM   1580  O   TYR A 221     -25.657  29.822  30.471  1.00 71.19           O
ATOM   1581  CB  TYR A 221     -23.220  31.309  28.969  1.00 71.19           C
ATOM   1582  CG  TYR A 221     -23.968  31.849  27.768  1.00 71.19           C
ATOM   1583  CD1 TYR A 221     -23.627  31.459  26.479  1.00 71.19           C
ATOM   1584  CD2 TYR A 221     -25.012  32.750  27.925  1.00 71.19           C
ATOM   1585  CE1 TYR A 221     -24.312  31.943  25.381  1.00 71.19           C
ATOM   1586  CE2 TYR A 221     -25.699  33.245  26.832  1.00 71.19           C
ATOM   1587  CZ  TYR A 221     -25.346  32.837  25.563  1.00 71.19           C
ATOM   1588  OH  TYR A 221     -26.022  33.334  24.472  1.00 71.19           O
ATOM   1589  N   SER A 222     -25.704  29.337  28.275  1.00 68.44           N
ATOM   1590  CA  SER A 222     -27.154  29.378  28.139  1.00 68.44           C
ATOM   1591  C   SER A 222     -27.830  28.013  28.212  1.00 68.44           C
ATOM   1592  O   SER A 222     -27.381  27.037  27.604  1.00 68.44           O
ATOM   1593  CB  SER A 222     -27.535  30.052  26.818  1.00 68.44           C
ATOM   1594  OG  SER A 222     -28.932  30.277  26.745  1.00 68.44           O
ATOM   1595  N   THR A 223     -28.926  27.978  28.976  1.00 68.31           N
ATOM   1596  CA  THR A 223     -29.861  26.857  29.034  1.00 68.31           C
ATOM   1597  C   THR A 223     -30.547  26.626  27.693  1.00 68.31           C
ATOM   1598  O   THR A 223     -31.002  25.508  27.406  1.00 68.31           O
ATOM   1599  CB  THR A 223     -30.914  27.101  30.116  1.00 68.31           C
ATOM   1600  OG1 THR A 223     -31.793  28.154  29.699  1.00 68.31           O
ATOM   1601  CG2 THR A 223     -30.249  27.503  31.424  1.00 68.31           C
ATOM   1602  N   GLU A 224     -30.627  27.656  26.855  1.00 67.00           N
ATOM   1603  CA  GLU A 224     -31.301  27.489  25.581  1.00 67.00           C
ATOM   1604  C   GLU A 224     -30.449  26.732  24.576  1.00 67.00           C
ATOM   1605  O   GLU A 224     -30.985  26.270  23.575  1.00 67.00           O
ATOM   1606  CB  GLU A 224     -31.705  28.848  25.016  1.00 67.00           C
ATOM   1607  CG  GLU A 224     -33.179  29.167  25.194  1.00 67.00           C
ATOM   1608  CD  GLU A 224     -33.595  29.209  26.651  1.00 67.00           C
ATOM   1609  OE1 GLU A 224     -33.228  30.178  27.347  1.00 67.00           O
ATOM   1610  OE2 GLU A 224     -34.289  28.272  27.099  1.00 67.00           O
ATOM   1611  N   PHE A 225     -29.145  26.585  24.814  1.00 69.94           N
ATOM   1612  CA  PHE A 225     -28.374  25.634  24.015  1.00 69.94           C
ATOM   1613  C   PHE A 225     -28.888  24.221  24.283  1.00 69.94           C
ATOM   1614  O   PHE A 225     -29.014  23.396  23.366  1.00 69.94           O
ATOM   1615  CB  PHE A 225     -26.883  25.770  24.314  1.00 69.94           C
ATOM   1616  CG  PHE A 225     -26.174  26.721  23.390  1.00 69.94           C
ATOM   1617  CD1 PHE A 225     -26.262  26.564  22.016  1.00 69.94           C
ATOM   1618  CD2 PHE A 225     -25.445  27.786  23.891  1.00 69.94           C
ATOM   1619  CE1 PHE A 225     -25.620  27.439  21.161  1.00 69.94           C
ATOM   1620  CE2 PHE A 225     -24.799  28.664  23.041  1.00 69.94           C
ATOM   1621  CZ  PHE A 225     -24.888  28.491  21.675  1.00 69.94           C
ATOM   1622  N   SER A 226     -29.207  23.940  25.548  1.00 75.50           N
ATOM   1623  CA  SER A 226     -29.846  22.683  25.922  1.00 75.50           C
ATOM   1624  C   SER A 226     -31.209  22.578  25.251  1.00 75.50           C
ATOM   1625  O   SER A 226     -31.617  21.497  24.817  1.00 75.50           O
ATOM   1626  CB  SER A 226     -29.975  22.578  27.441  1.00 75.50           C
ATOM   1627  OG  SER A 226     -31.158  23.211  27.898  1.00 75.50           O
ATOM   1628  N   ALA A 227     -31.938  23.693  25.187  1.00 83.75           N
ATOM   1629  CA  ALA A 227     -33.219  23.723  24.475  1.00 83.75           C
ATOM   1630  C   ALA A 227     -33.043  23.436  22.979  1.00 83.75           C
ATOM   1631  O   ALA A 227     -33.888  22.779  22.363  1.00 83.75           O
ATOM   1632  CB  ALA A 227     -33.902  25.073  24.687  1.00 83.75           C
ATOM   1633  N   THR A 228     -31.967  23.943  22.376  1.00 85.38           N
ATOM   1634  CA  THR A 228     -31.627  23.613  20.988  1.00 85.38           C
ATOM   1635  C   THR A 228     -31.340  22.124  20.816  1.00 85.38           C
ATOM   1636  O   THR A 228     -31.743  21.521  19.815  1.00 85.38           O
ATOM   1637  CB  THR A 228     -30.435  24.439  20.494  1.00 85.38           C
ATOM   1638  OG1 THR A 228     -29.245  24.054  21.194  1.00 85.38           O
ATOM   1639  CG2 THR A 228     -30.691  25.933  20.626  1.00 85.38           C
ATOM   1640  N   LEU A 229     -30.646  21.509  21.772  1.00 90.31           N
ATOM   1641  CA  LEU A 229     -30.497  20.053  21.700  1.00 90.31           C
ATOM   1642  C   LEU A 229     -31.844  19.354  21.881  1.00 90.31           C
ATOM   1643  O   LEU A 229     -32.083  18.301  21.281  1.00 90.31           O
ATOM   1644  CB  LEU A 229     -29.491  19.557  22.738  1.00 90.31           C
ATOM   1645  CG  LEU A 229     -29.109  18.085  22.544  1.00 90.31           C
ATOM   1646  CD1 LEU A 229     -28.684  17.812  21.110  1.00 90.31           C
ATOM   1647  CD2 LEU A 229     -28.017  17.666  23.509  1.00 90.31           C
ATOM   1648  N   THR A 230     -32.708  19.887  22.741  1.00 93.38           N
ATOM   1649  CA  THR A 230     -34.062  19.352  22.885  1.00 93.38           C
ATOM   1650  C   THR A 230     -34.799  19.402  21.545  1.00 93.38           C
ATOM   1651  O   THR A 230     -35.519  18.469  21.174  1.00 93.38           O
ATOM   1652  CB  THR A 230     -34.820  20.128  23.963  1.00 93.38           C
ATOM   1653  OG1 THR A 230     -34.280  19.807  25.251  1.00 93.38           O
ATOM   1654  CG2 THR A 230     -36.294  19.771  23.947  1.00 93.38           C
ATOM   1655  N   HIS A 231     -34.602  20.493  20.804  1.00 93.00           N
ATOM   1656  CA  HIS A 231     -35.124  20.647  19.445  1.00 93.00           C
ATOM   1657  C   HIS A 231     -34.519  19.589  18.518  1.00 93.00           C
ATOM   1658  O   HIS A 231     -35.214  19.035  17.656  1.00 93.00           O
ATOM   1659  CB  HIS A 231     -34.905  22.106  18.993  1.00 93.00           C
ATOM   1660  CG  HIS A 231     -34.602  22.315  17.536  1.00 93.00           C
ATOM   1661  ND1 HIS A 231     -35.041  23.435  16.863  1.00 93.00           N
ATOM   1662  CD2 HIS A 231     -33.857  21.618  16.647  1.00 93.00           C
ATOM   1663  CE1 HIS A 231     -34.621  23.393  15.612  1.00 93.00           C
ATOM   1664  NE2 HIS A 231     -33.900  22.298  15.454  1.00 93.00           N
ATOM   1665  N   GLU A 232     -33.216  19.325  18.650  1.00 94.38           N
ATOM   1666  CA  GLU A 232     -32.570  18.312  17.813  1.00 94.38           C
ATOM   1667  C   GLU A 232     -33.178  16.941  18.104  1.00 94.38           C
ATOM   1668  O   GLU A 232     -33.392  16.133  17.194  1.00 94.38           O
ATOM   1669  CB  GLU A 232     -31.062  18.259  18.079  1.00 94.38           C
ATOM   1670  CG  GLU A 232     -30.211  19.484  17.743  1.00 94.38           C
ATOM   1671  CD  GLU A 232     -30.691  20.261  16.540  1.00 94.38           C
ATOM   1672  OE1 GLU A 232     -30.621  19.725  15.414  1.00 94.38           O
ATOM   1673  OE2 GLU A 232     -31.067  21.437  16.713  1.00 94.38           O
ATOM   1674  N   PHE A 233     -33.454  16.673  19.379  1.00 96.38           N
ATOM   1675  CA  PHE A 233     -34.147  15.455  19.798  1.00 96.38           C
ATOM   1676  C   PHE A 233     -35.554  15.409  19.210  1.00 96.38           C
ATOM   1677  O   PHE A 233     -36.052  14.338  18.847  1.00 96.38           O
ATOM   1678  CB  PHE A 233     -34.195  15.366  21.324  1.00 96.38           C
ATOM   1679  CG  PHE A 233     -32.954  14.780  21.940  1.00 96.38           C
ATOM   1680  CD1 PHE A 233     -31.697  15.120  21.467  1.00 96.38           C
ATOM   1681  CD2 PHE A 233     -33.047  13.885  22.993  1.00 96.38           C
ATOM   1682  CE1 PHE A 233     -30.558  14.580  22.034  1.00 96.38           C
ATOM   1683  CE2 PHE A 233     -31.912  13.341  23.563  1.00 96.38           C
ATOM   1684  CZ  PHE A 233     -30.666  13.689  23.083  1.00 96.38           C
ATOM   1685  N   GLY A 234     -36.220  16.561  19.143  1.00 95.62           N
ATOM   1686  CA  GLY A 234     -37.513  16.628  18.477  1.00 95.62           C
ATOM   1687  C   GLY A 234     -37.414  16.264  17.006  1.00 95.62           C
ATOM   1688  O   GLY A 234     -38.304  15.607  16.462  1.00 95.62           O
ATOM   1689  N   HIS A 235     -36.347  16.705  16.336  1.00 95.94           N
ATOM   1690  CA  HIS A 235     -36.118  16.234  14.968  1.00 95.94           C
ATOM   1691  C   HIS A 235     -35.898  14.728  14.969  1.00 95.94           C
ATOM   1692  O   HIS A 235     -36.345  14.023  14.057  1.00 95.94           O
ATOM   1693  CB  HIS A 235     -34.924  16.931  14.318  1.00 95.94           C
ATOM   1694  CG  HIS A 235     -35.099  18.401  14.134  1.00 95.94           C
ATOM   1695  ND1 HIS A 235     -36.132  18.938  13.398  1.00 95.94           N
ATOM   1696  CD2 HIS A 235     -34.351  19.447  14.553  1.00 95.94           C
ATOM   1697  CE1 HIS A 235     -36.023  20.253  13.387  1.00 95.94           C
ATOM   1698  NE2 HIS A 235     -34.955  20.589  14.087  1.00 95.94           N
ATOM   1699  N   PHE A 236     -35.198  14.223  15.985  1.00 96.62           N
ATOM   1700  CA  PHE A 236     -35.054  12.782  16.152  1.00 96.62           C
ATOM   1701  C   PHE A 236     -36.431  12.163  16.354  1.00 96.62           C
ATOM   1702  O   PHE A 236     -36.697  11.045  15.901  1.00 96.62           O
ATOM   1703  CB  PHE A 236     -34.113  12.461  17.315  1.00 96.62           C
ATOM   1704  CG  PHE A 236     -34.482  11.217  18.077  1.00 96.62           C
ATOM   1705  CD1 PHE A 236     -34.034   9.975  17.656  1.00 96.62           C
ATOM   1706  CD2 PHE A 236     -35.249  11.290  19.230  1.00 96.62           C
ATOM   1707  CE1 PHE A 236     -34.364   8.829  18.355  1.00 96.62           C
ATOM   1708  CE2 PHE A 236     -35.581  10.147  19.933  1.00 96.62           C
ATOM   1709  CZ  PHE A 236     -35.137   8.915  19.496  1.00 96.62           C
ATOM   1710  N   LEU A 237     -37.303  12.873  17.066  1.00 96.88           N
ATOM   1711  CA  LEU A 237     -38.678  12.474  17.330  1.00 96.88           C
ATOM   1712  C   LEU A 237     -39.627  12.932  16.225  1.00 96.88           C
ATOM   1713  O   LEU A 237     -40.843  12.765  16.363  1.00 96.88           O
ATOM   1714  CB  LEU A 237     -39.137  13.017  18.687  1.00 96.88           C
ATOM   1715  CG  LEU A 237     -38.582  12.242  19.886  1.00 96.88           C
ATOM   1716  CD1 LEU A 237     -38.585  13.088  21.148  1.00 96.88           C
ATOM   1717  CD2 LEU A 237     -39.368  10.957  20.098  1.00 96.88           C
ATOM   1718  N   ASN A 238     -39.085  13.546  15.164  1.00 95.50           N
ATOM   1719  CA  ASN A 238     -39.732  13.940  13.895  1.00 95.50           C
ATOM   1720  C   ASN A 238     -40.478  15.270  13.828  1.00 95.50           C
ATOM   1721  O   ASN A 238     -41.109  15.520  12.789  1.00 95.50           O
ATOM   1722  CB  ASN A 238     -40.714  12.865  13.409  1.00 95.50           C
ATOM   1723  CG  ASN A 238     -40.777  12.772  11.895  1.00 95.50           C
ATOM   1724  OD1 ASN A 238     -39.798  13.046  11.204  1.00 95.50           O
ATOM   1725  ND2 ASN A 238     -41.942  12.407  11.373  1.00 95.50           N
ATOM   1726  N   LEU A 239     -40.466  16.125  14.851  1.00 95.38           N
ATOM   1727  CA  LEU A 239     -41.225  17.366  14.724  1.00 95.38           C
ATOM   1728  C   LEU A 239     -40.623  18.223  13.611  1.00 95.38           C
ATOM   1729  O   LEU A 239     -39.407  18.431  13.562  1.00 95.38           O
ATOM   1730  CB  LEU A 239     -41.215  18.132  16.047  1.00 95.38           C
ATOM   1731  CG  LEU A 239     -41.566  17.350  17.314  1.00 95.38           C
ATOM   1732  CD1 LEU A 239     -41.437  18.237  18.543  1.00 95.38           C
ATOM   1733  CD2 LEU A 239     -42.965  16.771  17.216  1.00 95.38           C
ATOM   1734  N   ILE A 240     -41.480  18.720  12.713  1.00 92.25           N
ATOM   1735  CA  ILE A 240     -41.063  19.666  11.681  1.00 92.25           C
ATOM   1736  C   ILE A 240     -40.855  21.056  12.270  1.00 92.25           C
ATOM   1737  O   ILE A 240     -41.548  21.468  13.208  1.00 92.25           O
ATOM   1738  CB  ILE A 240     -42.098  19.686  10.537  1.00 92.25           C
ATOM   1739  CG1 ILE A 240     -42.433  18.253  10.104  1.00 92.25           C
ATOM   1740  CG2 ILE A 240     -41.595  20.523   9.364  1.00 92.25           C
ATOM   1741  CD1 ILE A 240     -42.437  18.026   8.602  1.00 92.25           C
ATOM   1742  N   HIS A 241     -39.880  21.785  11.723  1.00 90.19           N
ATOM   1743  CA  HIS A 241     -39.715  23.194  12.059  1.00 90.19           C
ATOM   1744  C   HIS A 241     -40.978  23.989  11.747  1.00 90.19           C
ATOM   1745  O   HIS A 241     -41.604  23.803  10.700  1.00 90.19           O
ATOM   1746  CB  HIS A 241     -38.541  23.801  11.288  1.00 90.19           C
ATOM   1747  CG  HIS A 241     -37.196  23.422  11.821  1.00 90.19           C
ATOM   1748  ND1 HIS A 241     -36.151  23.046  11.004  1.00 90.19           N
ATOM   1749  CD2 HIS A 241     -36.717  23.384  13.086  1.00 90.19           C
ATOM   1750  CE1 HIS A 241     -35.089  22.784  11.744  1.00 90.19           C
ATOM   1751  NE2 HIS A 241     -35.407  22.978  13.012  1.00 90.19           N
ATOM   1752  N   THR A 242     -41.357  24.875  12.671  1.00 89.00           N
ATOM   1753  CA  THR A 242     -42.602  25.622  12.510  1.00 89.00           C
ATOM   1754  C   THR A 242     -42.549  26.527  11.284  1.00 89.00           C
ATOM   1755  O   THR A 242     -43.530  26.643  10.539  1.00 89.00           O
ATOM   1756  CB  THR A 242     -42.904  26.445  13.764  1.00 89.00           C
ATOM   1757  OG1 THR A 242     -41.917  27.474  13.918  1.00 89.00           O
ATOM   1758  CG2 THR A 242     -42.934  25.564  15.000  1.00 89.00           C
ATOM   1759  N   PHE A 243     -41.402  27.176  11.062  1.00 85.56           N
ATOM   1760  CA  PHE A 243     -41.180  28.077   9.936  1.00 85.56           C
ATOM   1761  C   PHE A 243     -41.005  27.385   8.590  1.00 85.56           C
ATOM   1762  O   PHE A 243     -41.045  28.079   7.568  1.00 85.56           O
ATOM   1763  CB  PHE A 243     -39.953  28.955  10.187  1.00 85.56           C
ATOM   1764  CG  PHE A 243     -38.779  28.216  10.760  1.00 85.56           C
ATOM   1765  CD1 PHE A 243     -37.873  27.583   9.924  1.00 85.56           C
ATOM   1766  CD2 PHE A 243     -38.563  28.178  12.125  1.00 85.56           C
ATOM   1767  CE1 PHE A 243     -36.787  26.908  10.442  1.00 85.56           C
ATOM   1768  CE2 PHE A 243     -37.477  27.508  12.647  1.00 85.56           C
ATOM   1769  CZ  PHE A 243     -36.589  26.870  11.805  1.00 85.56           C
ATOM   1770  N   GLU A 244     -40.791  26.070   8.547  1.00 84.81           N
ATOM   1771  CA  GLU A 244     -40.423  25.436   7.286  1.00 84.81           C
ATOM   1772  C   GLU A 244     -41.503  25.655   6.232  1.00 84.81           C
ATOM   1773  O   GLU A 244     -42.701  25.537   6.506  1.00 84.81           O
ATOM   1774  CB  GLU A 244     -40.189  23.939   7.493  1.00 84.81           C
ATOM   1775  CG  GLU A 244     -38.726  23.548   7.617  1.00 84.81           C
ATOM   1776  CD  GLU A 244     -38.535  22.050   7.750  1.00 84.81           C
ATOM   1777  OE1 GLU A 244     -38.842  21.321   6.783  1.00 84.81           O
ATOM   1778  OE2 GLU A 244     -38.078  21.600   8.822  1.00 84.81           O
ATOM   1779  N   GLY A 245     -41.062  25.976   5.016  1.00 79.00           N
ATOM   1780  CA  GLY A 245     -41.949  26.295   3.918  1.00 79.00           C
ATOM   1781  C   GLY A 245     -42.438  27.727   3.908  1.00 79.00           C
ATOM   1782  O   GLY A 245     -43.149  28.117   2.972  1.00 79.00           O
ATOM   1783  N   GLY A 246     -42.074  28.518   4.914  1.00 80.44           N
ATOM   1784  CA  GLY A 246     -42.575  29.872   5.077  1.00 80.44           C
ATOM   1785  C   GLY A 246     -44.078  29.870   5.266  1.00 80.44           C
ATOM   1786  O   GLY A 246     -44.639  29.017   5.962  1.00 80.44           O
ATOM   1787  N   CYS A 247     -44.749  30.845   4.645  1.00 77.25           N
ATOM   1788  CA  CYS A 247     -46.208  30.853   4.680  1.00 77.25           C
ATOM   1789  C   CYS A 247     -46.783  29.632   3.973  1.00 77.25           C
ATOM   1790  O   CYS A 247     -47.758  29.032   4.440  1.00 77.25           O
ATOM   1791  CB  CYS A 247     -46.749  32.141   4.057  1.00 77.25           C
ATOM   1792  SG  CYS A 247     -46.135  33.672   4.806  1.00 77.25           S
ATOM   1793  N   THR A 248     -46.189  29.256   2.837  1.00 80.88           N
ATOM   1794  CA  THR A 248     -46.728  28.166   2.030  1.00 80.88           C
ATOM   1795  C   THR A 248     -46.626  26.814   2.725  1.00 80.88           C
ATOM   1796  O   THR A 248     -47.483  25.948   2.516  1.00 80.88           O
ATOM   1797  CB  THR A 248     -46.014  28.111   0.679  1.00 80.88           C
ATOM   1798  OG1 THR A 248     -44.701  27.562   0.852  1.00 80.88           O
ATOM   1799  CG2 THR A 248     -45.900  29.505   0.080  1.00 80.88           C
ATOM   1800  N   GLY A 249     -45.601  26.609   3.548  1.00 82.00           N
ATOM   1801  CA  GLY A 249     -45.389  25.323   4.176  1.00 82.00           C
ATOM   1802  C   GLY A 249     -46.255  25.067   5.392  1.00 82.00           C
ATOM   1803  O   GLY A 249     -47.295  25.695   5.606  1.00 82.00           O
ATOM   1804  N   THR A 250     -45.797  24.117   6.205  1.00 84.81           N
ATOM   1805  CA  THR A 250     -46.522  23.644   7.374  1.00 84.81           C
ATOM   1806  C   THR A 250     -45.570  22.850   8.256  1.00 84.81           C
ATOM   1807  O   THR A 250     -44.684  22.158   7.748  1.00 84.81           O
ATOM   1808  CB  THR A 250     -47.733  22.784   6.978  1.00 84.81           C
ATOM   1809  OG1 THR A 250     -48.425  22.352   8.157  1.00 84.81           O
ATOM   1810  CG2 THR A 250     -47.302  21.570   6.163  1.00 84.81           C
ATOM   1811  N   ASP A 251     -45.739  22.970   9.570  1.00 88.25           N
ATOM   1812  CA  ASP A 251     -45.011  22.122  10.504  1.00 88.25           C
ATOM   1813  C   ASP A 251     -45.725  20.798  10.732  1.00 88.25           C
ATOM   1814  O   ASP A 251     -45.283  20.000  11.566  1.00 88.25           O
ATOM   1815  CB  ASP A 251     -44.815  22.842  11.841  1.00 88.25           C
ATOM   1816  CG  ASP A 251     -46.107  22.987  12.617  1.00 88.25           C
ATOM   1817  OD1 ASP A 251     -47.116  23.409  12.015  1.00 88.25           O
ATOM   1818  OD2 ASP A 251     -46.115  22.679  13.827  1.00 88.25           O
ATOM   1819  N   GLU A 252     -46.831  20.580  10.021  1.00 90.25           N
ATOM   1820  CA  GLU A 252     -47.695  19.403  10.027  1.00 90.25           C
ATOM   1821  C   GLU A 252     -48.566  19.313  11.273  1.00 90.25           C
ATOM   1822  O   GLU A 252     -49.162  18.259  11.527  1.00 90.25           O
ATOM   1823  CB  GLU A 252     -46.892  18.106   9.865  1.00 90.25           C
ATOM   1824  CG  GLU A 252     -46.147  18.011   8.541  1.00 90.25           C
ATOM   1825  CD  GLU A 252     -46.936  17.288   7.469  1.00 90.25           C
ATOM   1826  OE1 GLU A 252     -48.008  17.793   7.074  1.00 90.25           O
ATOM   1827  OE2 GLU A 252     -46.478  16.219   7.013  1.00 90.25           O
ATOM   1828  N   VAL A 253     -48.660  20.383  12.058  1.00 90.62           N
ATOM   1829  CA  VAL A 253     -49.550  20.445  13.212  1.00 90.62           C
ATOM   1830  C   VAL A 253     -50.545  21.568  12.951  1.00 90.62           C
ATOM   1831  O   VAL A 253     -50.152  22.736  12.839  1.00 90.62           O
ATOM   1832  CB  VAL A 253     -48.786  20.661  14.527  1.00 90.62           C
ATOM   1833  CG1 VAL A 253     -49.757  20.971  15.658  1.00 90.62           C
ATOM   1834  CG2 VAL A 253     -47.945  19.437  14.858  1.00 90.62           C
ATOM   1835  N   ASP A 254     -51.826  21.216  12.847  1.00 87.56           N
ATOM   1836  CA  ASP A 254     -52.851  22.211  12.541  1.00 87.56           C
ATOM   1837  C   ASP A 254     -52.969  23.269  13.635  1.00 87.56           C
ATOM   1838  O   ASP A 254     -53.108  24.463  13.342  1.00 87.56           O
ATOM   1839  CB  ASP A 254     -54.197  21.520  12.320  1.00 87.56           C
ATOM   1840  CG  ASP A 254     -54.496  20.475  13.376  1.00 87.56           C
ATOM   1841  OD1 ASP A 254     -54.067  19.315  13.205  1.00 87.56           O
ATOM   1842  OD2 ASP A 254     -55.161  20.814  14.378  1.00 87.56           O
ATOM   1843  N   ASP A 255     -52.924  22.847  14.900  1.00 88.50           N
ATOM   1844  CA  ASP A 255     -53.127  23.768  16.016  1.00 88.50           C
ATOM   1845  C   ASP A 255     -52.040  24.840  16.095  1.00 88.50           C
ATOM   1846  O   ASP A 255     -52.339  26.010  16.363  1.00 88.50           O
ATOM   1847  CB  ASP A 255     -53.194  22.965  17.320  1.00 88.50           C
ATOM   1848  CG  ASP A 255     -53.503  23.821  18.546  1.00 88.50           C
ATOM   1849  OD1 ASP A 255     -53.690  25.048  18.424  1.00 88.50           O
ATOM   1850  OD2 ASP A 255     -53.558  23.248  19.655  1.00 88.50           O
ATOM   1851  N   THR A 256     -50.784  24.477  15.849  1.00 88.56           N
ATOM   1852  CA  THR A 256     -49.700  25.433  16.047  1.00 88.56           C
ATOM   1853  C   THR A 256     -49.836  26.628  15.106  1.00 88.56           C
ATOM   1854  O   THR A 256     -50.195  26.462  13.934  1.00 88.56           O
ATOM   1855  CB  THR A 256     -48.340  24.775  15.815  1.00 88.56           C
ATOM   1856  OG1 THR A 256     -48.475  23.723  14.856  1.00 88.56           O
ATOM   1857  CG2 THR A 256     -47.800  24.199  17.113  1.00 88.56           C
ATOM   1858  N   PRO A 257     -49.572  27.843  15.587  1.00 84.94           N
ATOM   1859  CA  PRO A 257     -49.518  29.005  14.689  1.00 84.94           C
ATOM   1860  C   PRO A 257     -48.349  28.876  13.722  1.00 84.94           C
ATOM   1861  O   PRO A 257     -47.233  28.543  14.125  1.00 84.94           O
ATOM   1862  CB  PRO A 257     -49.323  30.168  15.661  1.00 84.94           C
ATOM   1863  CG  PRO A 257     -50.028  29.677  16.897  1.00 84.94           C
ATOM   1864  CD  PRO A 257     -49.565  28.260  17.005  1.00 84.94           C
ATOM   1865  N   LEU A 258     -48.605  29.138  12.444  1.00 84.62           N
ATOM   1866  CA  LEU A 258     -47.529  29.064  11.467  1.00 84.62           C
ATOM   1867  C   LEU A 258     -46.607  30.274  11.601  1.00 84.62           C
ATOM   1868  O   LEU A 258     -47.040  31.381  11.930  1.00 84.62           O
ATOM   1869  CB  LEU A 258     -48.106  28.984  10.054  1.00 84.62           C
ATOM   1870  CG  LEU A 258     -47.145  29.032   8.866  1.00 84.62           C
ATOM   1871  CD1 LEU A 258     -46.558  27.657   8.591  1.00 84.62           C
ATOM   1872  CD2 LEU A 258     -47.864  29.566   7.642  1.00 84.62           C
ATOM   1873  N   GLU A 259     -45.319  30.052  11.340  1.00 82.31           N
ATOM   1874  CA  GLU A 259     -44.321  31.113  11.303  1.00 82.31           C
ATOM   1875  C   GLU A 259     -43.731  31.230   9.904  1.00 82.31           C
ATOM   1876  O   GLU A 259     -43.395  30.215   9.285  1.00 82.31           O
ATOM   1877  CB  GLU A 259     -43.207  30.850  12.321  1.00 82.31           C
ATOM   1878  CG  GLU A 259     -43.657  30.928  13.770  1.00 82.31           C
ATOM   1879  CD  GLU A 259     -42.505  30.782  14.746  1.00 82.31           C
ATOM   1880  OE1 GLU A 259     -41.339  30.789  14.297  1.00 82.31           O
ATOM   1881  OE2 GLU A 259     -42.765  30.658  15.961  1.00 82.31           O
ATOM   1882  N   ASP A 260     -43.628  32.461   9.397  1.00 72.94           N
ATOM   1883  CA  ASP A 260     -42.912  32.675   8.142  1.00 72.94           C
ATOM   1884  C   ASP A 260     -41.439  32.307   8.290  1.00 72.94           C
ATOM   1885  O   ASP A 260     -40.832  31.739   7.374  1.00 72.94           O
ATOM   1886  CB  ASP A 260     -43.063  34.127   7.689  1.00 72.94           C
ATOM   1887  CG  ASP A 260     -42.994  35.107   8.843  1.00 72.94           C
ATOM   1888  OD1 ASP A 260     -41.950  35.149   9.528  1.00 72.94           O
ATOM   1889  OD2 ASP A 260     -43.983  35.837   9.066  1.00 72.94           O
ATOM   1890  N   GLY A 261     -40.853  32.627   9.444  1.00 66.00           N
ATOM   1891  CA  GLY A 261     -39.452  32.412   9.738  1.00 66.00           C
ATOM   1892  C   GLY A 261     -38.530  33.567   9.411  1.00 66.00           C
ATOM   1893  O   GLY A 261     -37.342  33.504   9.753  1.00 66.00           O
ATOM   1894  N   LYS A 262     -39.032  34.617   8.760  1.00 58.19           N
ATOM   1895  CA  LYS A 262     -38.250  35.840   8.603  1.00 58.19           C
ATOM   1896  C   LYS A 262     -37.984  36.490   9.954  1.00 58.19           C
ATOM   1897  O   LYS A 262     -36.899  37.030  10.199  1.00 58.19           O
ATOM   1898  CB  LYS A 262     -38.972  36.810   7.668  1.00 58.19           C
ATOM   1899  CG  LYS A 262     -39.408  36.192   6.350  1.00 58.19           C
ATOM   1900  CD  LYS A 262     -40.518  37.001   5.700  1.00 58.19           C
ATOM   1901  CE  LYS A 262     -41.088  36.282   4.489  1.00 58.19           C
ATOM   1902  NZ  LYS A 262     -42.471  36.735   4.173  1.00 58.19           N
ATOM   1903  N   HIS A 263     -38.979  36.444  10.836  1.00 58.16           N
ATOM   1904  CA  HIS A 263     -38.953  37.158  12.105  1.00 58.16           C
ATOM   1905  C   HIS A 263     -37.823  36.708  13.025  1.00 58.16           C
ATOM   1906  O   HIS A 263     -37.529  35.516  13.155  1.00 58.16           O
ATOM   1907  CB  HIS A 263     -40.294  36.989  12.821  1.00 58.16           C
ATOM   1908  CG  HIS A 263     -41.459  37.538  12.059  1.00 58.16           C
ATOM   1909  ND1 HIS A 263     -41.392  38.714  11.342  1.00 58.16           N
ATOM   1910  CD2 HIS A 263     -42.722  37.074  11.903  1.00 58.16           C
ATOM   1911  CE1 HIS A 263     -42.563  38.950  10.777  1.00 58.16           C
ATOM   1912  NE2 HIS A 263     -43.387  37.970  11.101  1.00 58.16           N
ATOM   1913  N   THR A 264     -37.194  37.696  13.666  1.00 56.34           N
ATOM   1914  CA  THR A 264     -36.227  37.503  14.745  1.00 56.34           C
ATOM   1915  C   THR A 264     -36.721  38.440  15.848  1.00 56.34           C
ATOM   1916  O   THR A 264     -36.124  39.472  16.163  1.00 56.34           O
ATOM   1917  CB  THR A 264     -34.797  37.821  14.307  1.00 56.34           C
ATOM   1918  OG1 THR A 264     -34.796  38.997  13.488  1.00 56.34           O
ATOM   1919  CG2 THR A 264     -34.213  36.659  13.516  1.00 56.34           C
ATOM   1920  N   LEU A 265     -37.852  38.036  16.429  1.00 58.38           N
ATOM   1921  CA  LEU A 265     -38.611  38.831  17.385  1.00 58.38           C
ATOM   1922  C   LEU A 265     -37.858  39.202  18.656  1.00 58.38           C
ATOM   1923  O   LEU A 265     -38.249  40.173  19.313  1.00 58.38           O
ATOM   1924  CB  LEU A 265     -39.876  38.053  17.743  1.00 58.38           C
ATOM   1925  CG  LEU A 265     -40.895  37.943  16.605  1.00 58.38           C
ATOM   1926  CD1 LEU A 265     -42.089  37.096  17.017  1.00 58.38           C
ATOM   1927  CD2 LEU A 265     -41.344  39.324  16.152  1.00 58.38           C
ATOM   1928  N   ALA A 266     -36.791  38.486  19.018  1.00 66.38           N
ATOM   1929  CA  ALA A 266     -36.107  38.726  20.294  1.00 66.38           C
ATOM   1930  C   ALA A 266     -37.096  38.627  21.457  1.00 66.38           C
ATOM   1931  O   ALA A 266     -37.102  39.457  22.370  1.00 66.38           O
ATOM   1932  CB  ALA A 266     -35.376  40.072  20.302  1.00 66.38           C
ATOM   1933  N   CYS A 267     -37.942  37.597  21.406  1.00 74.06           N
ATOM   1934  CA  CYS A 267     -38.991  37.328  22.396  1.00 74.06           C
ATOM   1935  C   CYS A 267     -39.982  38.487  22.524  1.00 74.06           C
ATOM   1936  O   CYS A 267     -40.488  38.780  23.610  1.00 74.06           O
ATOM   1937  CB  CYS A 267     -38.393  36.983  23.764  1.00 74.06           C
ATOM   1938  SG  CYS A 267     -36.907  35.952  23.727  1.00 74.06           S
ATOM   1939  N   THR A 268     -40.261  39.151  21.406  1.00 76.88           N
ATOM   1940  CA  THR A 268     -41.271  40.198  21.320  1.00 76.88           C
ATOM   1941  C   THR A 268     -42.435  39.635  20.517  1.00 76.88           C
ATOM   1942  O   THR A 268     -42.218  38.893  19.557  1.00 76.88           O
ATOM   1943  CB  THR A 268     -40.728  41.469  20.660  1.00 76.88           C
ATOM   1944  OG1 THR A 268     -39.462  41.807  21.240  1.00 76.88           O
ATOM   1945  CG2 THR A 268     -41.694  42.628  20.858  1.00 76.88           C
ATOM   1946  N   GLN A 269     -43.668  39.951  20.909  1.00 77.62           N
ATOM   1947  CA  GLN A 269     -44.796  39.337  20.218  1.00 77.62           C
ATOM   1948  C   GLN A 269     -44.817  39.753  18.750  1.00 77.62           C
ATOM   1949  O   GLN A 269     -44.611  40.922  18.412  1.00 77.62           O
ATOM   1950  CB  GLN A 269     -46.109  39.727  20.898  1.00 77.62           C
ATOM   1951  CG  GLN A 269     -47.321  38.979  20.369  1.00 77.62           C
ATOM   1952  CD  GLN A 269     -47.164  37.475  20.474  1.00 77.62           C
ATOM   1953  OE1 GLN A 269     -47.062  36.925  21.570  1.00 77.62           O
ATOM   1954  NE2 GLN A 269     -47.138  36.802  19.330  1.00 77.62           N
ATOM   1955  N   GLY A 270     -45.072  38.777  17.875  1.00 78.75           N
ATOM   1956  CA  GLY A 270     -45.047  39.008  16.449  1.00 78.75           C
ATOM   1957  C   GLY A 270     -46.250  38.383  15.769  1.00 78.75           C
ATOM   1958  O   GLY A 270     -46.850  37.433  16.272  1.00 78.75           O
ATOM   1959  N   THR A 271     -46.599  38.932  14.607  1.00 83.81           N
ATOM   1960  CA  THR A 271     -47.691  38.394  13.808  1.00 83.81           C
ATOM   1961  C   THR A 271     -47.152  37.923  12.463  1.00 83.81           C
ATOM   1962  O   THR A 271     -46.383  38.638  11.812  1.00 83.81           O
ATOM   1963  CB  THR A 271     -48.791  39.439  13.598  1.00 83.81           C
ATOM   1964  OG1 THR A 271     -48.201  40.687  13.215  1.00 83.81           O
ATOM   1965  CG2 THR A 271     -49.592  39.633  14.877  1.00 83.81           C
ATOM   1966  N   ASN A 272     -47.558  36.723  12.057  1.00 81.56           N
ATOM   1967  CA  ASN A 272     -47.129  36.112  10.807  1.00 81.56           C
ATOM   1968  C   ASN A 272     -47.966  36.643   9.642  1.00 81.56           C
ATOM   1969  O   ASN A 272     -48.826  37.514   9.805  1.00 81.56           O
ATOM   1970  CB  ASN A 272     -47.188  34.589  10.913  1.00 81.56           C
ATOM   1971  CG  ASN A 272     -48.603  34.053  10.908  1.00 81.56           C
ATOM   1972  OD1 ASN A 272     -49.522  34.680  11.432  1.00 81.56           O
ATOM   1973  ND2 ASN A 272     -48.781  32.872  10.326  1.00 81.56           N
ATOM   1974  N   CYS A 273     -47.697  36.121   8.439  1.00 82.12           N
ATOM   1975  CA  CYS A 273     -48.454  36.541   7.261  1.00 82.12           C
ATOM   1976  C   CYS A 273     -49.934  36.226   7.443  1.00 82.12           C
ATOM   1977  O   CYS A 273     -50.804  37.009   7.043  1.00 82.12           O
ATOM   1978  CB  CYS A 273     -47.901  35.855   6.011  1.00 82.12           C
ATOM   1979  SG  CYS A 273     -47.506  34.100   6.246  1.00 82.12           S
ATOM   1980  N   ASN A 274     -50.228  35.073   8.045  1.00 81.81           N
ATOM   1981  CA  ASN A 274     -51.596  34.709   8.403  1.00 81.81           C
ATOM   1982  C   ASN A 274     -52.166  35.702   9.408  1.00 81.81           C
ATOM   1983  O   ASN A 274     -53.357  36.033   9.367  1.00 81.81           O
ATOM   1984  CB  ASN A 274     -51.642  33.285   8.954  1.00 81.81           C
ATOM   1985  CG  ASN A 274     -51.331  32.241   7.899  1.00 81.81           C
ATOM   1986  OD1 ASN A 274     -50.672  32.529   6.900  1.00 81.81           O
ATOM   1987  ND2 ASN A 274     -51.805  31.020   8.117  1.00 81.81           N
ATOM   1988  N   GLY A 275     -51.321  36.183  10.317  1.00 82.44           N
ATOM   1989  CA  GLY A 275     -51.687  37.060  11.406  1.00 82.44           C
ATOM   1990  C   GLY A 275     -51.989  36.380  12.722  1.00 82.44           C
ATOM   1991  O   GLY A 275     -52.311  37.074  13.695  1.00 82.44           O
ATOM   1992  N   ASP A 276     -51.907  35.053  12.789  1.00 84.44           N
ATOM   1993  CA  ASP A 276     -51.984  34.383  14.078  1.00 84.44           C
ATOM   1994  C   ASP A 276     -50.745  34.787  14.866  1.00 84.44           C
ATOM   1995  O   ASP A 276     -49.658  34.922  14.296  1.00 84.44           O
ATOM   1996  CB  ASP A 276     -52.055  32.866  13.909  1.00 84.44           C
ATOM   1997  CG  ASP A 276     -51.008  32.336  12.949  1.00 84.44           C
ATOM   1998  OD1 ASP A 276     -49.826  32.244  13.339  1.00 84.44           O
ATOM   1999  OD2 ASP A 276     -51.372  31.997  11.804  1.00 84.44           O
ATOM   2000  N   ARG A 277     -50.894  35.004  16.171  1.00 87.31           N
ATOM   2001  CA  ARG A 277     -49.728  35.409  16.944  1.00 87.31           C
ATOM   2002  C   ARG A 277     -48.670  34.312  16.958  1.00 87.31           C
ATOM   2003  O   ARG A 277     -48.969  33.137  17.193  1.00 87.31           O
ATOM   2004  CB  ARG A 277     -50.144  35.759  18.373  1.00 87.31           C
ATOM   2005  CG  ARG A 277     -51.017  36.999  18.480  1.00 87.31           C
ATOM   2006  CD  ARG A 277     -51.352  37.315  19.928  1.00 87.31           C
ATOM   2007  NE  ARG A 277     -52.247  38.460  20.044  1.00 87.31           N
ATOM   2008  CZ  ARG A 277     -52.786  38.877  21.182  1.00 87.31           C
ATOM   2009  NH1 ARG A 277     -52.515  38.285  22.333  1.00 87.31           N
ATOM   2010  NH2 ARG A 277     -53.608  39.922  21.165  1.00 87.31           N
ATOM   2011  N   VAL A 278     -47.424  34.715  16.702  1.00 85.62           N
ATOM   2012  CA  VAL A 278     -46.292  33.797  16.711  1.00 85.62           C
ATOM   2013  C   VAL A 278     -45.974  33.373  18.138  1.00 85.62           C
ATOM   2014  O   VAL A 278     -46.023  34.187  19.070  1.00 85.62           O
ATOM   2015  CB  VAL A 278     -45.079  34.457  16.031  1.00 85.62           C
ATOM   2016  CG1 VAL A 278     -43.778  33.776  16.438  1.00 85.62           C
ATOM   2017  CG2 VAL A 278     -45.245  34.439  14.518  1.00 85.62           C
ATOM   2018  N   ASN A 279     -45.646  32.095  18.325  1.00 88.00           N
ATOM   2019  CA  ASN A 279     -45.216  31.601  19.627  1.00 88.00           C
ATOM   2020  C   ASN A 279     -43.691  31.604  19.613  1.00 88.00           C
ATOM   2021  O   ASN A 279     -43.068  30.744  18.983  1.00 88.00           O
ATOM   2022  CB  ASN A 279     -45.772  30.205  19.902  1.00 88.00           C
ATOM   2023  CG  ASN A 279     -45.518  29.747  21.324  1.00 88.00           C
ATOM   2024  OD1 ASN A 279     -45.312  30.561  22.224  1.00 88.00           O
ATOM   2025  ND2 ASN A 279     -45.533  28.435  21.535  1.00 88.00           N
ATOM   2026  N   ASN A 280     -43.093  32.573  20.309  1.00 85.56           N
ATOM   2027  CA  ASN A 280     -41.643  32.611  20.460  1.00 85.56           C
ATOM   2028  C   ASN A 280     -41.103  31.492  21.340  1.00 85.56           C
ATOM   2029  O   ASN A 280     -39.930  31.129  21.207  1.00 85.56           O
ATOM   2030  CB  ASN A 280     -41.212  33.965  21.027  1.00 85.56           C
ATOM   2031  CG  ASN A 280     -42.181  34.497  22.065  1.00 85.56           C
ATOM   2032  OD1 ASN A 280     -42.382  33.886  23.114  1.00 85.56           O
ATOM   2033  ND2 ASN A 280     -42.788  35.642  21.776  1.00 85.56           N
ATOM   2034  N   GLU A 281     -41.924  30.938  22.229  1.00 90.25           N
ATOM   2035  CA  GLU A 281     -41.479  29.870  23.113  1.00 90.25           C
ATOM   2036  C   GLU A 281     -41.402  28.496  22.459  1.00 90.25           C
ATOM   2037  O   GLU A 281     -40.943  27.556  23.117  1.00 90.25           O
ATOM   2038  CB  GLU A 281     -42.397  29.795  24.336  1.00 90.25           C
ATOM   2039  CG  GLU A 281     -42.665  31.140  24.993  1.00 90.25           C
ATOM   2040  CD  GLU A 281     -43.916  31.131  25.848  1.00 90.25           C
ATOM   2041  OE1 GLU A 281     -44.849  30.364  25.531  1.00 90.25           O
ATOM   2042  OE2 GLU A 281     -43.966  31.890  26.839  1.00 90.25           O
ATOM   2043  N   ASN A 282     -41.833  28.331  21.209  1.00 91.38           N
ATOM   2044  CA  ASN A 282     -41.692  27.022  20.585  1.00 91.38           C
ATOM   2045  C   ASN A 282     -40.224  26.693  20.338  1.00 91.38           C
ATOM   2046  O   ASN A 282     -39.463  27.515  19.824  1.00 91.38           O
ATOM   2047  CB  ASN A 282     -42.466  26.977  19.268  1.00 91.38           C
ATOM   2048  CG  ASN A 282     -42.994  25.593  18.950  1.00 91.38           C
ATOM   2049  OD1 ASN A 282     -42.244  24.709  18.535  1.00 91.38           O
ATOM   2050  ND2 ASN A 282     -44.293  25.397  19.142  1.00 91.38           N
ATOM   2051  N   TYR A 283     -39.850  25.454  20.668  1.00 91.81           N
ATOM   2052  CA  TYR A 283     -38.495  24.957  20.428  1.00 91.81           C
ATOM   2053  C   TYR A 283     -38.148  24.906  18.942  1.00 91.81           C
ATOM   2054  O   TYR A 283     -37.008  25.186  18.555  1.00 91.81           O
ATOM   2055  CB  TYR A 283     -38.310  23.599  21.101  1.00 91.81           C
ATOM   2056  CG  TYR A 283     -38.331  23.685  22.616  1.00 91.81           C
ATOM   2057  CD1 TYR A 283     -37.340  24.372  23.303  1.00 91.81           C
ATOM   2058  CD2 TYR A 283     -39.352  23.107  23.356  1.00 91.81           C
ATOM   2059  CE1 TYR A 283     -37.358  24.465  24.683  1.00 91.81           C
ATOM   2060  CE2 TYR A 283     -39.377  23.190  24.735  1.00 91.81           C
ATOM   2061  CZ  TYR A 283     -38.378  23.873  25.394  1.00 91.81           C
ATOM   2062  OH  TYR A 283     -38.396  23.957  26.767  1.00 91.81           O
ATOM   2063  N   MET A 284     -39.112  24.530  18.096  1.00 90.25           N
ATOM   2064  CA  MET A 284     -38.841  24.379  16.667  1.00 90.25           C
ATOM   2065  C   MET A 284     -38.433  25.705  16.037  1.00 90.25           C
ATOM   2066  O   MET A 284     -37.707  25.724  15.037  1.00 90.25           O
ATOM   2067  CB  MET A 284     -40.068  23.809  15.958  1.00 90.25           C
ATOM   2068  CG  MET A 284     -40.469  22.422  16.427  1.00 90.25           C
ATOM   2069  SD  MET A 284     -39.119  21.437  17.097  1.00 90.25           S
ATOM   2070  CE  MET A 284     -38.361  20.857  15.592  1.00 90.25           C
ATOM   2071  N   GLY A 285     -38.877  26.809  16.618  1.00 85.44           N
ATOM   2072  CA  GLY A 285     -38.532  28.140  16.163  1.00 85.44           C
ATOM   2073  C   GLY A 285     -37.074  28.443  16.454  1.00 85.44           C
ATOM   2074  O   GLY A 285     -36.380  27.687  17.126  1.00 85.44           O
ATOM   2075  N   TYR A 286     -36.566  29.515  15.853  1.00 78.06           N
ATOM   2076  CA  TYR A 286     -35.148  29.850  15.936  1.00 78.06           C
ATOM   2077  C   TYR A 286     -34.842  30.774  17.110  1.00 78.06           C
ATOM   2078  O   TYR A 286     -33.736  31.317  17.197  1.00 78.06           O
ATOM   2079  CB  TYR A 286     -34.674  30.489  14.628  1.00 78.06           C
ATOM   2080  CG  TYR A 286     -34.158  29.495  13.612  1.00 78.06           C
ATOM   2081  CD1 TYR A 286     -33.917  28.173  13.965  1.00 78.06           C
ATOM   2082  CD2 TYR A 286     -33.912  29.878  12.300  1.00 78.06           C
ATOM   2083  CE1 TYR A 286     -33.436  27.263  13.043  1.00 78.06           C
ATOM   2084  CE2 TYR A 286     -33.438  28.973  11.368  1.00 78.06           C
ATOM   2085  CZ  TYR A 286     -33.201  27.667  11.745  1.00 78.06           C
ATOM   2086  OH  TYR A 286     -32.736  26.762  10.820  1.00 78.06           O
ATOM   2087  N   ASN A 287     -35.812  30.953  18.007  1.00 77.38           N
ATOM   2088  CA  ASN A 287     -35.799  31.870  19.142  1.00 77.38           C
ATOM   2089  C   ASN A 287     -34.798  31.465  20.223  1.00 77.38           C
ATOM   2090  O   ASN A 287     -34.556  32.251  21.143  1.00 77.38           O
ATOM   2091  CB  ASN A 287     -37.204  31.967  19.736  1.00 77.38           C
ATOM   2092  CG  ASN A 287     -38.080  32.962  18.998  1.00 77.38           C
ATOM   2093  OD1 ASN A 287     -38.053  34.161  19.275  1.00 77.38           O
ATOM   2094  ND2 ASN A 287     -38.865  32.465  18.049  1.00 77.38           N
ATOM   2095  N   GLY A 288     -34.239  30.254  20.142  1.00 72.00           N
ATOM   2096  CA  GLY A 288     -33.385  29.739  21.206  1.00 72.00           C
ATOM   2097  C   GLY A 288     -32.146  30.574  21.471  1.00 72.00           C
ATOM   2098  O   GLY A 288     -31.734  30.732  22.622  1.00 72.00           O
ATOM   2099  N   ALA A 289     -31.533  31.120  20.422  1.00 69.00           N
ATOM   2100  CA  ALA A 289     -30.415  32.030  20.648  1.00 69.00           C
ATOM   2101  C   ALA A 289     -30.880  33.239  21.449  1.00 69.00           C
ATOM   2102  O   ALA A 289     -30.166  33.724  22.335  1.00 69.00           O
ATOM   2103  CB  ALA A 289     -29.802  32.460  19.316  1.00 69.00           C
ATOM   2104  N   GLN A 290     -32.075  33.740  21.142  1.00 73.94           N
ATOM   2105  CA  GLN A 290     -32.676  34.808  21.932  1.00 73.94           C
ATOM   2106  C   GLN A 290     -32.946  34.369  23.373  1.00 73.94           C
ATOM   2107  O   GLN A 290     -32.820  35.178  24.300  1.00 73.94           O
ATOM   2108  CB  GLN A 290     -33.952  35.311  21.257  1.00 73.94           C
ATOM   2109  CG  GLN A 290     -33.724  35.876  19.862  1.00 73.94           C
ATOM   2110  CD  GLN A 290     -34.314  35.012  18.768  1.00 73.94           C
ATOM   2111  OE1 GLN A 290     -33.667  34.088  18.275  1.00 73.94           O
ATOM   2112  NE2 GLN A 290     -35.550  35.308  18.381  1.00 73.94           N
ATOM   2113  N   GLY A 291     -33.316  33.104  23.593  1.00 76.69           N
ATOM   2114  CA  GLY A 291     -33.692  32.669  24.929  1.00 76.69           C
ATOM   2115  C   GLY A 291     -35.180  32.608  25.196  1.00 76.69           C
ATOM   2116  O   GLY A 291     -35.583  32.378  26.342  1.00 76.69           O
ATOM   2117  N   CYS A 292     -36.000  32.808  24.168  1.00 84.56           N
ATOM   2118  CA  CYS A 292     -37.455  32.720  24.265  1.00 84.56           C
ATOM   2119  C   CYS A 292     -37.975  31.312  24.570  1.00 84.56           C
ATOM   2120  O   CYS A 292     -38.951  31.179  25.316  1.00 84.56           O
ATOM   2121  CB  CYS A 292     -38.094  33.244  22.979  1.00 84.56           C
ATOM   2122  SG  CYS A 292     -37.240  34.641  22.212  1.00 84.56           S
ATOM   2123  N   TYR A 293     -37.386  30.255  23.991  1.00 88.69           N
ATOM   2124  CA  TYR A 293     -37.978  28.918  24.116  1.00 88.69           C
ATOM   2125  C   TYR A 293     -38.355  28.493  25.530  1.00 88.69           C
ATOM   2126  O   TYR A 293     -37.473  28.263  26.363  1.00 88.69           O
ATOM   2127  CB  TYR A 293     -36.956  27.842  23.738  1.00 88.69           C
ATOM   2128  CG  TYR A 293     -36.454  27.725  22.333  1.00 88.69           C
ATOM   2129  CD1 TYR A 293     -37.057  28.376  21.278  1.00 88.69           C
ATOM   2130  CD2 TYR A 293     -35.352  26.921  22.072  1.00 88.69           C
ATOM   2131  CE1 TYR A 293     -36.569  28.227  19.999  1.00 88.69           C
ATOM   2132  CE2 TYR A 293     -34.859  26.770  20.813  1.00 88.69           C
ATOM   2133  CZ  TYR A 293     -35.464  27.422  19.777  1.00 88.69           C
ATOM   2134  OH  TYR A 293     -34.940  27.275  18.516  1.00 88.69           O
ATOM   2135  N   LYS A 294     -39.658  28.383  25.822  1.00 91.50           N
ATOM   2136  CA  LYS A 294     -40.105  27.831  27.095  1.00 91.50           C
ATOM   2137  C   LYS A 294     -40.998  26.589  27.030  1.00 91.50           C
ATOM   2138  O   LYS A 294     -41.205  25.961  28.075  1.00 91.50           O
ATOM   2139  CB  LYS A 294     -40.839  28.911  27.906  1.00 91.50           C
ATOM   2140  CG  LYS A 294     -40.071  30.212  28.066  1.00 91.50           C
ATOM   2141  CD  LYS A 294     -40.966  31.318  28.599  1.00 91.50           C
ATOM   2142  CE  LYS A 294     -40.291  32.676  28.486  1.00 91.50           C
ATOM   2143  NZ  LYS A 294     -41.242  33.791  28.750  1.00 91.50           N
ATOM   2144  N   MET A 295     -41.533  26.207  25.866  1.00 93.75           N
ATOM   2145  CA  MET A 295     -42.567  25.171  25.874  1.00 93.75           C
ATOM   2146  C   MET A 295     -42.683  24.375  24.577  1.00 93.75           C
ATOM   2147  O   MET A 295     -42.190  24.777  23.519  1.00 93.75           O
ATOM   2148  CB  MET A 295     -43.940  25.779  26.181  1.00 93.75           C
ATOM   2149  CG  MET A 295     -44.327  26.902  25.238  1.00 93.75           C
ATOM   2150  SD  MET A 295     -46.107  27.114  25.085  1.00 93.75           S
ATOM   2151  CE  MET A 295     -46.531  25.679  24.101  1.00 93.75           C
ATOM   2152  N   TYR A 296     -43.357  23.224  24.695  1.00 95.25           N
ATOM   2153  CA  TYR A 296     -43.730  22.352  23.583  1.00 95.25           C
ATOM   2154  C   TYR A 296     -45.246  22.199  23.585  1.00 95.25           C
ATOM   2155  O   TYR A 296     -45.848  21.964  24.639  1.00 95.25           O
ATOM   2156  CB  TYR A 296     -43.111  20.951  23.697  1.00 95.25           C
ATOM   2157  CG  TYR A 296     -41.788  20.706  23.013  1.00 95.25           C
ATOM   2158  CD1 TYR A 296     -41.542  21.200  21.740  1.00 95.25           C
ATOM   2159  CD2 TYR A 296     -40.806  19.934  23.618  1.00 95.25           C
ATOM   2160  CE1 TYR A 296     -40.349  20.949  21.096  1.00 95.25           C
ATOM   2161  CE2 TYR A 296     -39.606  19.684  22.985  1.00 95.25           C
ATOM   2162  CZ  TYR A 296     -39.379  20.198  21.726  1.00 95.25           C
ATOM   2163  OH  TYR A 296     -38.184  19.951  21.091  1.00 95.25           O
ATOM   2164  N   THR A 297     -45.857  22.334  22.409  1.00 94.81           N
ATOM   2165  CA  THR A 297     -47.309  22.303  22.288  1.00 94.81           C
ATOM   2166  C   THR A 297     -47.860  20.885  22.463  1.00 94.81           C
ATOM   2167  O   THR A 297     -47.130  19.890  22.423  1.00 94.81           O
ATOM   2168  CB  THR A 297     -47.744  22.872  20.938  1.00 94.81           C
ATOM   2169  OG1 THR A 297     -47.421  21.942  19.897  1.00 94.81           O
ATOM   2170  CG2 THR A 297     -47.042  24.194  20.671  1.00 94.81           C
ATOM   2171  N   GLN A 298     -49.183  20.806  22.653  1.00 92.88           N
ATOM   2172  CA  GLN A 298     -49.845  19.519  22.862  1.00 92.88           C
ATOM   2173  C   GLN A 298     -49.753  18.654  21.609  1.00 92.88           C
ATOM   2174  O   GLN A 298     -49.538  17.438  21.691  1.00 92.88           O
ATOM   2175  CB  GLN A 298     -51.304  19.727  23.265  1.00 92.88           C
ATOM   2176  CG  GLN A 298     -51.510  20.018  24.742  1.00 92.88           C
ATOM   2177  CD  GLN A 298     -52.479  21.157  24.982  1.00 92.88           C
ATOM   2178  OE1 GLN A 298     -53.068  21.695  24.045  1.00 92.88           O
ATOM   2179  NE2 GLN A 298     -52.654  21.526  26.245  1.00 92.88           N
ATOM   2180  N   GLY A 299     -49.913  19.281  20.441  1.00 92.56           N
ATOM   2181  CA  GLY A 299     -49.778  18.569  19.181  1.00 92.56           C
ATOM   2182  C   GLY A 299     -48.382  18.016  18.985  1.00 92.56           C
ATOM   2183  O   GLY A 299     -48.207  16.909  18.470  1.00 92.56           O
ATOM   2184  N   GLN A 300     -47.369  18.792  19.368  1.00 95.25           N
ATOM   2185  CA  GLN A 300     -45.996  18.311  19.290  1.00 95.25           C
ATOM   2186  C   GLN A 300     -45.800  17.101  20.197  1.00 95.25           C
ATOM   2187  O   GLN A 300     -45.123  16.136  19.818  1.00 95.25           O
ATOM   2188  CB  GLN A 300     -45.050  19.446  19.672  1.00 95.25           C
ATOM   2189  CG  GLN A 300     -44.814  20.435  18.547  1.00 95.25           C
ATOM   2190  CD  GLN A 300     -43.937  21.594  18.965  1.00 95.25           C
ATOM   2191  OE1 GLN A 300     -43.969  22.026  20.116  1.00 95.25           O
ATOM   2192  NE2 GLN A 300     -43.163  22.117  18.027  1.00 95.25           N
ATOM   2193  N   ILE A 301     -46.388  17.130  21.397  1.00 94.81           N
ATOM   2194  CA  ILE A 301     -46.284  15.981  22.291  1.00 94.81           C
ATOM   2195  C   ILE A 301     -46.938  14.766  21.645  1.00 94.81           C
ATOM   2196  O   ILE A 301     -46.405  13.650  21.697  1.00 94.81           O
ATOM   2197  CB  ILE A 301     -46.925  16.297  23.657  1.00 94.81           C
ATOM   2198  CG1 ILE A 301     -46.284  17.526  24.306  1.00 94.81           C
ATOM   2199  CG2 ILE A 301     -46.824  15.095  24.586  1.00 94.81           C
ATOM   2200  CD1 ILE A 301     -44.806  17.395  24.552  1.00 94.81           C
ATOM   2201  N   ASP A 302     -48.117  14.962  21.045  1.00 93.00           N
ATOM   2202  CA  ASP A 302     -48.810  13.862  20.381  1.00 93.00           C
ATOM   2203  C   ASP A 302     -47.972  13.287  19.245  1.00 93.00           C
ATOM   2204  O   ASP A 302     -47.915  12.066  19.059  1.00 93.00           O
ATOM   2205  CB  ASP A 302     -50.168  14.334  19.861  1.00 93.00           C
ATOM   2206  CG  ASP A 302     -51.168  14.572  20.976  1.00 93.00           C
ATOM   2207  OD1 ASP A 302     -50.750  14.616  22.152  1.00 93.00           O
ATOM   2208  OD2 ASP A 302     -52.372  14.715  20.676  1.00 93.00           O
ATOM   2209  N   ARG A 303     -47.339  14.158  18.455  1.00 95.06           N
ATOM   2210  CA  ARG A 303     -46.488  13.701  17.359  1.00 95.06           C
ATOM   2211  C   ARG A 303     -45.299  12.902  17.879  1.00 95.06           C
ATOM   2212  O   ARG A 303     -44.908  11.893  17.282  1.00 95.06           O
ATOM   2213  CB  ARG A 303     -46.019  14.897  16.530  1.00 95.06           C
ATOM   2214  CG  ARG A 303     -45.205  14.529  15.300  1.00 95.06           C
ATOM   2215  CD  ARG A 303     -45.072  15.718  14.362  1.00 95.06           C
ATOM   2216  NE  ARG A 303     -44.209  15.431  13.223  1.00 95.06           N
ATOM   2217  CZ  ARG A 303     -44.644  15.037  12.034  1.00 95.06           C
ATOM   2218  NH1 ARG A 303     -45.934  14.878  11.788  1.00 95.06           N
ATOM   2219  NH2 ARG A 303     -43.763  14.802  11.065  1.00 95.06           N
ATOM   2220  N   MET A 304     -44.700  13.350  18.985  1.00 96.12           N
ATOM   2221  CA  MET A 304     -43.611  12.592  19.598  1.00 96.12           C
ATOM   2222  C   MET A 304     -44.087  11.227  20.089  1.00 96.12           C
ATOM   2223  O   MET A 304     -43.371  10.227  19.956  1.00 96.12           O
ATOM   2224  CB  MET A 304     -42.976  13.403  20.727  1.00 96.12           C
ATOM   2225  CG  MET A 304     -42.302  14.677  20.233  1.00 96.12           C
ATOM   2226  SD  MET A 304     -41.179  15.436  21.421  1.00 96.12           S
ATOM   2227  CE  MET A 304     -42.276  16.581  22.243  1.00 96.12           C
ATOM   2228  N   VAL A 305     -45.290  11.165  20.664  1.00 95.06           N
ATOM   2229  CA  VAL A 305     -45.859   9.878  21.067  1.00 95.06           C
ATOM   2230  C   VAL A 305     -46.074   8.982  19.851  1.00 95.06           C
ATOM   2231  O   VAL A 305     -45.830   7.769  19.903  1.00 95.06           O
ATOM   2232  CB  VAL A 305     -47.167  10.088  21.853  1.00 95.06           C
ATOM   2233  CG1 VAL A 305     -47.794   8.750  22.210  1.00 95.06           C
ATOM   2234  CG2 VAL A 305     -46.904  10.892  23.113  1.00 95.06           C
ATOM   2235  N   ALA A 306     -46.526   9.563  18.738  1.00 95.31           N
ATOM   2236  CA  ALA A 306     -46.670   8.794  17.505  1.00 95.31           C
ATOM   2237  C   ALA A 306     -45.322   8.265  17.032  1.00 95.31           C
ATOM   2238  O   ALA A 306     -45.227   7.134  16.540  1.00 95.31           O
ATOM   2239  CB  ALA A 306     -47.325   9.652  16.422  1.00 95.31           C
ATOM   2240  N   ALA A 307     -44.270   9.076  17.161  1.00 96.44           N
ATOM   2241  CA  ALA A 307     -42.930   8.615  16.808  1.00 96.44           C
ATOM   2242  C   ALA A 307     -42.524   7.447  17.697  1.00 96.44           C
ATOM   2243  O   ALA A 307     -41.942   6.465  17.226  1.00 96.44           O
ATOM   2244  CB  ALA A 307     -41.927   9.762  16.924  1.00 96.44           C
ATOM   2245  N   LEU A 308     -42.840   7.540  18.989  1.00 96.25           N
ATOM   2246  CA  LEU A 308     -42.516   6.478  19.938  1.00 96.25           C
ATOM   2247  C   LEU A 308     -43.231   5.187  19.556  1.00 96.25           C
ATOM   2248  O   LEU A 308     -42.669   4.092  19.670  1.00 96.25           O
ATOM   2249  CB  LEU A 308     -42.880   6.916  21.355  1.00 96.25           C
ATOM   2250  CG  LEU A 308     -41.973   8.017  21.908  1.00 96.25           C
ATOM   2251  CD1 LEU A 308     -42.702   8.864  22.936  1.00 96.25           C
ATOM   2252  CD2 LEU A 308     -40.708   7.417  22.503  1.00 96.25           C
ATOM   2253  N   GLU A 309     -44.480   5.308  19.106  1.00 95.00           N
ATOM   2254  CA  GLU A 309     -45.242   4.161  18.619  1.00 95.00           C
ATOM   2255  C   GLU A 309     -44.581   3.540  17.392  1.00 95.00           C
ATOM   2256  O   GLU A 309     -44.648   2.320  17.195  1.00 95.00           O
ATOM   2257  CB  GLU A 309     -46.679   4.578  18.308  1.00 95.00           C
ATOM   2258  CG  GLU A 309     -47.485   4.994  19.530  1.00 95.00           C
ATOM   2259  CD  GLU A 309     -46.955   4.397  20.820  1.00 95.00           C
ATOM   2260  OE1 GLU A 309     -47.196   3.196  21.065  1.00 95.00           O
ATOM   2261  OE2 GLU A 309     -46.300   5.129  21.592  1.00 95.00           O
ATOM   2262  N   HIS A 310     -43.974   4.364  16.544  1.00 96.56           N
ATOM   2263  CA  HIS A 310     -43.250   3.866  15.380  1.00 96.56           C
ATOM   2264  C   HIS A 310     -42.197   2.857  15.853  1.00 96.56           C
ATOM   2265  O   HIS A 310     -41.592   3.037  16.917  1.00 96.56           O
ATOM   2266  CB  HIS A 310     -42.640   5.020  14.579  1.00 96.56           C
ATOM   2267  CG  HIS A 310     -41.398   4.664  13.827  1.00 96.56           C
ATOM   2268  ND1 HIS A 310     -40.144   4.653  14.397  1.00 96.56           N
ATOM   2269  CD2 HIS A 310     -41.227   4.314  12.530  1.00 96.56           C
ATOM   2270  CE1 HIS A 310     -39.255   4.309  13.481  1.00 96.56           C
ATOM   2271  NE2 HIS A 310     -39.886   4.095  12.342  1.00 96.56           N
ATOM   2272  N   PRO A 311     -41.956   1.790  15.083  1.00 93.56           N
ATOM   2273  CA  PRO A 311     -41.164   0.642  15.581  1.00 93.56           C
ATOM   2274  C   PRO A 311     -39.710   0.838  16.009  1.00 93.56           C
ATOM   2275  O   PRO A 311     -39.330   0.166  16.971  1.00 93.56           O
ATOM   2276  CB  PRO A 311     -41.229  -0.340  14.389  1.00 93.56           C
ATOM   2277  CG  PRO A 311     -41.686   0.512  13.214  1.00 93.56           C
ATOM   2278  CD  PRO A 311     -42.675   1.411  13.865  1.00 93.56           C
ATOM   2279  N   SER A 312     -38.857   1.640  15.368  1.00 94.81           N
ATOM   2280  CA  SER A 312     -37.506   1.767  15.928  1.00 94.81           C
ATOM   2281  C   SER A 312     -37.533   2.412  17.313  1.00 94.81           C
ATOM   2282  O   SER A 312     -36.916   1.907  18.263  1.00 94.81           O
ATOM   2283  CB  SER A 312     -36.585   2.563  15.000  1.00 94.81           C
ATOM   2284  OG  SER A 312     -36.971   3.918  14.909  1.00 94.81           O
ATOM   2285  N   ARG A 313     -38.269   3.514  17.457  1.00 95.88           N
ATOM   2286  CA  ARG A 313     -38.434   4.122  18.774  1.00 95.88           C
ATOM   2287  C   ARG A 313     -39.160   3.183  19.732  1.00 95.88           C
ATOM   2288  O   ARG A 313     -38.799   3.095  20.916  1.00 95.88           O
ATOM   2289  CB  ARG A 313     -39.162   5.459  18.644  1.00 95.88           C
ATOM   2290  CG  ARG A 313     -38.907   6.162  17.318  1.00 95.88           C
ATOM   2291  CD  ARG A 313     -37.919   7.306  17.477  1.00 95.88           C
ATOM   2292  NE  ARG A 313     -37.090   7.481  16.290  1.00 95.88           N
ATOM   2293  CZ  ARG A 313     -35.993   6.783  16.031  1.00 95.88           C
ATOM   2294  NH1 ARG A 313     -35.565   5.837  16.852  1.00 95.88           N
ATOM   2295  NH2 ARG A 313     -35.310   7.037  14.919  1.00 95.88           N
ATOM   2296  N   LYS A 314     -40.185   2.474  19.241  1.00 95.31           N
ATOM   2297  CA  LYS A 314     -40.842   1.469  20.072  1.00 95.31           C
ATOM   2298  C   LYS A 314     -39.806   0.519  20.648  1.00 95.31           C
ATOM   2299  O   LYS A 314     -39.718   0.340  21.867  1.00 95.31           O
ATOM   2300  CB  LYS A 314     -41.874   0.702  19.243  1.00 95.31           C
ATOM   2301  CG  LYS A 314     -43.304   0.839  19.725  1.00 95.31           C
ATOM   2302  CD  LYS A 314     -44.162  -0.320  19.243  1.00 95.31           C
ATOM   2303  CE  LYS A 314     -45.631  -0.089  19.561  1.00 95.31           C
ATOM   2304  NZ  LYS A 314     -46.470  -1.258  19.180  1.00 95.31           N
ATOM   2305  N   SER A 315     -38.997  -0.082  19.773  1.00 95.81           N
ATOM   2306  CA  SER A 315     -38.003  -1.056  20.200  1.00 95.81           C
ATOM   2307  C   SER A 315     -37.084  -0.439  21.241  1.00 95.81           C
ATOM   2308  O   SER A 315     -36.704  -1.091  22.221  1.00 95.81           O
ATOM   2309  CB  SER A 315     -37.204  -1.561  18.998  1.00 95.81           C
ATOM   2310  OG  SER A 315     -36.187  -0.642  18.640  1.00 95.81           O
ATOM   2311  N   LEU A 316     -36.703   0.824  21.022  1.00 96.75           N
ATOM   2312  CA  LEU A 316     -35.909   1.550  22.008  1.00 96.75           C
ATOM   2313  C   LEU A 316     -36.573   1.566  23.383  1.00 96.75           C
ATOM   2314  O   LEU A 316     -35.897   1.359  24.398  1.00 96.75           O
ATOM   2315  CB  LEU A 316     -35.655   2.979  21.528  1.00 96.75           C
ATOM   2316  CG  LEU A 316     -34.675   3.170  20.369  1.00 96.75           C
ATOM   2317  CD1 LEU A 316     -34.709   4.606  19.876  1.00 96.75           C
ATOM   2318  CD2 LEU A 316     -33.269   2.787  20.796  1.00 96.75           C
ATOM   2319  N   TRP A 317     -37.886   1.807  23.455  1.00 95.56           N
ATOM   2320  CA  TRP A 317     -38.487   1.940  24.783  1.00 95.56           C
ATOM   2321  C   TRP A 317     -39.052   0.628  25.332  1.00 95.56           C
ATOM   2322  O   TRP A 317     -39.673   0.643  26.400  1.00 95.56           O
ATOM   2323  CB  TRP A 317     -39.574   3.028  24.835  1.00 95.56           C
ATOM   2324  CG  TRP A 317     -40.747   2.941  23.907  1.00 95.56           C
ATOM   2325  CD1 TRP A 317     -40.949   3.657  22.766  1.00 95.56           C
ATOM   2326  CD2 TRP A 317     -41.934   2.159  24.104  1.00 95.56           C
ATOM   2327  NE1 TRP A 317     -42.168   3.340  22.217  1.00 95.56           N
ATOM   2328  CE2 TRP A 317     -42.791   2.420  23.018  1.00 95.56           C
ATOM   2329  CE3 TRP A 317     -42.345   1.249  25.083  1.00 95.56           C
ATOM   2330  CZ2 TRP A 317     -44.034   1.805  22.885  1.00 95.56           C
ATOM   2331  CZ3 TRP A 317     -43.577   0.636  24.946  1.00 95.56           C
ATOM   2332  CH2 TRP A 317     -44.407   0.916  23.855  1.00 95.56           C
ATOM   2333  N   GLN A 318     -38.842  -0.498  24.653  1.00 95.81           N
ATOM   2334  CA  GLN A 318     -39.462  -1.749  25.075  1.00 95.81           C
ATOM   2335  C   GLN A 318     -38.823  -2.294  26.347  1.00 95.81           C
ATOM   2336  O   GLN A 318     -37.600  -2.278  26.508  1.00 95.81           O
ATOM   2337  CB  GLN A 318     -39.364  -2.810  23.976  1.00 95.81           C
ATOM   2338  CG  GLN A 318     -40.151  -2.520  22.714  1.00 95.81           C
ATOM   2339  CD  GLN A 318     -41.607  -2.204  22.990  1.00 95.81           C
ATOM   2340  OE1 GLN A 318     -42.349  -3.039  23.508  1.00 95.81           O
ATOM   2341  NE2 GLN A 318     -42.025  -0.993  22.640  1.00 95.81           N
ATOM   2342  N   ALA A 319     -39.682  -2.764  27.260  1.00 93.12           N
ATOM   2343  CA  ALA A 319     -39.248  -3.235  28.574  1.00 93.12           C
ATOM   2344  C   ALA A 319     -38.147  -4.281  28.460  1.00 93.12           C
ATOM   2345  O   ALA A 319     -37.159  -4.237  29.201  1.00 93.12           O
ATOM   2346  CB  ALA A 319     -40.441  -3.796  29.349  1.00 93.12           C
ATOM   2347  N   ALA A 320     -38.307  -5.236  27.541  1.00 93.88           N
ATOM   2348  CA  ALA A 320     -37.297  -6.274  27.356  1.00 93.88           C
ATOM   2349  C   ALA A 320     -35.975  -5.668  26.905  1.00 93.88           C
ATOM   2350  O   ALA A 320     -34.903  -6.078  27.368  1.00 93.88           O
ATOM   2351  CB  ALA A 320     -37.787  -7.314  26.349  1.00 93.88           C
ATOM   2352  N   ASN A 321     -36.030  -4.692  25.998  1.00 96.25           N
ATOM   2353  CA  ASN A 321     -34.815  -4.007  25.573  1.00 96.25           C
ATOM   2354  C   ASN A 321     -34.169  -3.265  26.739  1.00 96.25           C
ATOM   2355  O   ASN A 321     -32.941  -3.258  26.871  1.00 96.25           O
ATOM   2356  CB  ASN A 321     -35.126  -3.044  24.428  1.00 96.25           C
ATOM   2357  CG  ASN A 321     -33.876  -2.443  23.815  1.00 96.25           C
ATOM   2358  OD1 ASN A 321     -32.931  -3.156  23.479  1.00 96.25           O
ATOM   2359  ND2 ASN A 321     -33.866  -1.123  23.668  1.00 96.25           N
ATOM   2360  N   LEU A 322     -34.978  -2.629  27.591  1.00 95.62           N
ATOM   2361  CA  LEU A 322     -34.427  -1.955  28.765  1.00 95.62           C
ATOM   2362  C   LEU A 322     -33.745  -2.948  29.702  1.00 95.62           C
ATOM   2363  O   LEU A 322     -32.680  -2.656  30.258  1.00 95.62           O
ATOM   2364  CB  LEU A 322     -35.531  -1.196  29.502  1.00 95.62           C
ATOM   2365  CG  LEU A 322     -36.335  -0.186  28.682  1.00 95.62           C
ATOM   2366  CD1 LEU A 322     -37.300   0.578  29.575  1.00 95.62           C
ATOM   2367  CD2 LEU A 322     -35.409   0.769  27.947  1.00 95.62           C
ATOM   2368  N   ILE A 323     -34.351  -4.122  29.897  1.00 92.06           N
ATOM   2369  CA  ILE A 323     -33.738  -5.159  30.725  1.00 92.06           C
ATOM   2370  C   ILE A 323     -32.414  -5.602  30.115  1.00 92.06           C
ATOM   2371  O   ILE A 323     -31.419  -5.803  30.823  1.00 92.06           O
ATOM   2372  CB  ILE A 323     -34.703  -6.345  30.914  1.00 92.06           C
ATOM   2373  CG1 ILE A 323     -35.995  -5.882  31.590  1.00 92.06           C
ATOM   2374  CG2 ILE A 323     -34.043  -7.449  31.727  1.00 92.06           C
ATOM   2375  CD1 ILE A 323     -37.120  -6.891  31.510  1.00 92.06           C
ATOM   2376  N   ALA A 324     -32.387  -5.760  28.791  1.00 92.25           N
ATOM   2377  CA  ALA A 324     -31.166  -6.160  28.100  1.00 92.25           C
ATOM   2378  C   ALA A 324     -30.071  -5.112  28.260  1.00 92.25           C
ATOM   2379  O   ALA A 324     -28.898  -5.453  28.455  1.00 92.25           O
ATOM   2380  CB  ALA A 324     -31.457  -6.413  26.621  1.00 92.25           C
ATOM   2381  N   THR A 325     -30.432  -3.832  28.181  1.00 95.19           N
ATOM   2382  CA  THR A 325     -29.458  -2.750  28.235  1.00 95.19           C
ATOM   2383  C   THR A 325     -29.121  -2.318  29.657  1.00 95.19           C
ATOM   2384  O   THR A 325     -28.149  -1.577  29.845  1.00 95.19           O
ATOM   2385  CB  THR A 325     -29.966  -1.538  27.446  1.00 95.19           C
ATOM   2386  OG1 THR A 325     -31.177  -1.051  28.040  1.00 95.19           O
ATOM   2387  CG2 THR A 325     -30.233  -1.920  25.998  1.00 95.19           C
ATOM   2388  N   GLY A 326     -29.894  -2.744  30.655  1.00 93.12           N
ATOM   2389  CA  GLY A 326     -29.554  -2.472  32.036  1.00 93.12           C
ATOM   2390  C   GLY A 326     -29.886  -1.092  32.559  1.00 93.12           C
ATOM   2391  O   GLY A 326     -29.551  -0.797  33.713  1.00 93.12           O
ATOM   2392  N   VAL A 327     -30.533  -0.237  31.762  1.00 93.25           N
ATOM   2393  CA  VAL A 327     -30.787   1.134  32.202  1.00 93.25           C
ATOM   2394  C   VAL A 327     -31.696   1.145  33.426  1.00 93.25           C
ATOM   2395  O   VAL A 327     -31.510   1.951  34.347  1.00 93.25           O
ATOM   2396  CB  VAL A 327     -31.367   1.971  31.045  1.00 93.25           C
ATOM   2397  CG1 VAL A 327     -30.315   2.178  29.967  1.00 93.25           C
ATOM   2398  CG2 VAL A 327     -32.599   1.299  30.455  1.00 93.25           C
ATOM   2399  N   ASN A 328     -32.697   0.262  33.453  1.00 89.38           N
ATOM   2400  CA  ASN A 328     -33.604   0.192  34.595  1.00 89.38           C
ATOM   2401  C   ASN A 328     -32.869  -0.187  35.876  1.00 89.38           C
ATOM   2402  O   ASN A 328     -33.274   0.221  36.971  1.00 89.38           O
ATOM   2403  CB  ASN A 328     -34.728  -0.805  34.313  1.00 89.38           C
ATOM   2404  CG  ASN A 328     -34.211  -2.202  34.029  1.00 89.38           C
ATOM   2405  OD1 ASN A 328     -33.086  -2.378  33.563  1.00 89.38           O
ATOM   2406  ND2 ASN A 328     -35.034  -3.206  34.311  1.00 89.38           N
ATOM   2407  N   SER A 329     -31.794  -0.963  35.759  1.00 83.06           N
ATOM   2408  CA  SER A 329     -31.150  -1.564  36.920  1.00 83.06           C
ATOM   2409  C   SER A 329     -30.372  -0.533  37.731  1.00 83.06           C
ATOM   2410  O   SER A 329     -29.666   0.317  37.182  1.00 83.06           O
ATOM   2411  CB  SER A 329     -30.216  -2.690  36.479  1.00 83.06           C
ATOM   2412  OG  SER A 329     -29.661  -3.361  37.597  1.00 83.06           O
ATOM   2413  N   THR A 330     -30.511  -0.621  39.053  1.00 79.19           N
ATOM   2414  CA  THR A 330     -29.797   0.216  40.010  1.00 79.19           C
ATOM   2415  C   THR A 330     -28.471  -0.395  40.445  1.00 79.19           C
ATOM   2416  O   THR A 330     -27.752   0.215  41.244  1.00 79.19           O
ATOM   2417  CB  THR A 330     -30.670   0.479  41.241  1.00 79.19           C
ATOM   2418  OG1 THR A 330     -30.920  -0.755  41.926  1.00 79.19           O
ATOM   2419  CG2 THR A 330     -31.996   1.103  40.831  1.00 79.19           C
ATOM   2420  N   GLY A 331     -28.143  -1.582  39.942  1.00 83.50           N
ATOM   2421  CA  GLY A 331     -26.959  -2.287  40.393  1.00 83.50           C
ATOM   2422  C   GLY A 331     -25.675  -1.571  40.017  1.00 83.50           C
ATOM   2423  O   GLY A 331     -25.605  -0.839  39.029  1.00 83.50           O
ATOM   2424  N   GLY A 332     -24.650  -1.783  40.840  1.00 87.94           N
ATOM   2425  CA  GLY A 332     -23.436  -0.991  40.727  1.00 87.94           C
ATOM   2426  C   GLY A 332     -22.780  -1.178  39.370  1.00 87.94           C
ATOM   2427  O   GLY A 332     -22.743  -2.280  38.817  1.00 87.94           O
ATOM   2428  N   LEU A 333     -22.257  -0.078  38.832  1.00 91.56           N
ATOM   2429  CA  LEU A 333     -21.740  -0.020  37.471  1.00 91.56           C
ATOM   2430  C   LEU A 333     -20.259   0.326  37.448  1.00 91.56           C
ATOM   2431  O   LEU A 333     -19.819   1.262  38.124  1.00 91.56           O
ATOM   2432  CB  LEU A 333     -22.518   1.012  36.650  1.00 91.56           C
ATOM   2433  CG  LEU A 333     -22.300   0.987  35.139  1.00 91.56           C
ATOM   2434  CD1 LEU A 333     -22.920  -0.260  34.532  1.00 91.56           C
ATOM   2435  CD2 LEU A 333     -22.866   2.246  34.505  1.00 91.56           C
ATOM   2436  N   LEU A 334     -19.497  -0.458  36.686  1.00 93.50           N
ATOM   2437  CA  LEU A 334     -18.072  -0.231  36.467  1.00 93.50           C
ATOM   2438  C   LEU A 334     -17.919   0.629  35.217  1.00 93.50           C
ATOM   2439  O   LEU A 334     -18.162   0.164  34.098  1.00 93.50           O
ATOM   2440  CB  LEU A 334     -17.328  -1.555  36.314  1.00 93.50           C
ATOM   2441  CG  LEU A 334     -17.478  -2.596  37.423  1.00 93.50           C
ATOM   2442  CD1 LEU A 334     -17.241  -3.993  36.874  1.00 93.50           C
ATOM   2443  CD2 LEU A 334     -16.506  -2.302  38.551  1.00 93.50           C
ATOM   2444  N   THR A 335     -17.516   1.881  35.409  1.00 89.94           N
ATOM   2445  CA  THR A 335     -17.279   2.823  34.323  1.00 89.94           C
ATOM   2446  C   THR A 335     -15.783   2.954  34.069  1.00 89.94           C
ATOM   2447  O   THR A 335     -15.001   3.130  35.007  1.00 89.94           O
ATOM   2448  CB  THR A 335     -17.872   4.192  34.657  1.00 89.94           C
ATOM   2449  OG1 THR A 335     -17.285   4.685  35.868  1.00 89.94           O
ATOM   2450  CG2 THR A 335     -19.376   4.084  34.851  1.00 89.94           C
ATOM   2451  N   VAL A 336     -15.391   2.871  32.801  1.00 90.19           N
ATOM   2452  CA  VAL A 336     -13.992   2.933  32.397  1.00 90.19           C
ATOM   2453  C   VAL A 336     -13.768   4.226  31.627  1.00 90.19           C
ATOM   2454  O   VAL A 336     -14.582   4.606  30.777  1.00 90.19           O
ATOM   2455  CB  VAL A 336     -13.590   1.711  31.548  1.00 90.19           C
ATOM   2456  CG1 VAL A 336     -13.208   0.545  32.445  1.00 90.19           C
ATOM   2457  CG2 VAL A 336     -14.722   1.321  30.610  1.00 90.19           C
ATOM   2458  N   ASN A 337     -12.661   4.906  31.936  1.00 82.06           N
ATOM   2459  CA  ASN A 337     -12.306   6.120  31.207  1.00 82.06           C
ATOM   2460  C   ASN A 337     -12.036   5.834  29.735  1.00 82.06           C
ATOM   2461  O   ASN A 337     -12.462   6.598  28.861  1.00 82.06           O
ATOM   2462  CB  ASN A 337     -11.100   6.794  31.867  1.00 82.06           C
ATOM   2463  CG  ASN A 337      -9.820   5.994  31.711  1.00 82.06           C
ATOM   2464  OD1 ASN A 337      -9.849   4.768  31.603  1.00 82.06           O
ATOM   2465  ND2 ASN A 337      -8.687   6.687  31.699  1.00 82.06           N
ATOM   2466  N   THR A 338     -11.334   4.744  29.434  1.00 82.50           N
ATOM   2467  CA  THR A 338     -11.088   4.336  28.058  1.00 82.50           C
ATOM   2468  C   THR A 338     -11.582   2.912  27.843  1.00 82.50           C
ATOM   2469  O   THR A 338     -11.302   2.019  28.650  1.00 82.50           O
ATOM   2470  CB  THR A 338      -9.599   4.458  27.700  1.00 82.50           C
ATOM   2471  OG1 THR A 338      -9.386   4.011  26.354  1.00 82.50           O
ATOM   2472  CG2 THR A 338      -8.724   3.655  28.659  1.00 82.50           C
ATOM   2473  N   SER A 339     -12.344   2.717  26.770  1.00 85.75           N
ATOM   2474  CA  SER A 339     -12.813   1.407  26.343  1.00 85.75           C
ATOM   2475  C   SER A 339     -11.950   0.811  25.239  1.00 85.75           C
ATOM   2476  O   SER A 339     -12.347  -0.186  24.627  1.00 85.75           O
ATOM   2477  CB  SER A 339     -14.268   1.492  25.879  1.00 85.75           C
ATOM   2478  OG  SER A 339     -14.388   2.322  24.738  1.00 85.75           O
ATOM   2479  N   SER A 340     -10.783   1.393  24.970  1.00 87.38           N
ATOM   2480  CA  SER A 340      -9.922   0.948  23.885  1.00 87.38           C
ATOM   2481  C   SER A 340      -8.476   0.855  24.346  1.00 87.38           C
ATOM   2482  O   SER A 340      -8.007   1.676  25.140  1.00 87.38           O
ATOM   2483  CB  SER A 340     -10.020   1.893  22.680  1.00 87.38           C
ATOM   2484  OG  SER A 340      -9.391   1.334  21.540  1.00 87.38           O
ATOM   2485  N   PHE A 341      -7.780  -0.157  23.835  1.00 91.19           N
ATOM   2486  CA  PHE A 341      -6.372  -0.404  24.108  1.00 91.19           C
ATOM   2487  C   PHE A 341      -5.606  -0.237  22.804  1.00 91.19           C
ATOM   2488  O   PHE A 341      -5.999  -0.800  21.778  1.00 91.19           O
ATOM   2489  CB  PHE A 341      -6.154  -1.805  24.687  1.00 91.19           C
ATOM   2490  CG  PHE A 341      -6.365  -1.888  26.172  1.00 91.19           C
ATOM   2491  CD1 PHE A 341      -5.758  -0.981  27.024  1.00 91.19           C
ATOM   2492  CD2 PHE A 341      -7.171  -2.875  26.715  1.00 91.19           C
ATOM   2493  CE1 PHE A 341      -5.951  -1.056  28.391  1.00 91.19           C
ATOM   2494  CE2 PHE A 341      -7.368  -2.955  28.081  1.00 91.19           C
ATOM   2495  CZ  PHE A 341      -6.757  -2.045  28.920  1.00 91.19           C
ATOM   2496  N   LYS A 342      -4.518   0.527  22.844  1.00 89.75           N
ATOM   2497  CA  LYS A 342      -3.760   0.881  21.651  1.00 89.75           C
ATOM   2498  C   LYS A 342      -2.357   0.300  21.736  1.00 89.75           C
ATOM   2499  O   LYS A 342      -1.685   0.425  22.766  1.00 89.75           O
ATOM   2500  CB  LYS A 342      -3.692   2.401  21.475  1.00 89.75           C
ATOM   2501  CG  LYS A 342      -2.978   2.849  20.210  1.00 89.75           C
ATOM   2502  CD  LYS A 342      -2.731   4.348  20.216  1.00 89.75           C
ATOM   2503  CE  LYS A 342      -2.082   4.805  18.920  1.00 89.75           C
ATOM   2504  NZ  LYS A 342      -3.015   4.701  17.765  1.00 89.75           N
ATOM   2505  N   GLU A 343      -1.929  -0.338  20.648  1.00 92.06           N
ATOM   2506  CA  GLU A 343      -0.620  -0.973  20.591  1.00 92.06           C
ATOM   2507  C   GLU A 343       0.502   0.054  20.703  1.00 92.06           C
ATOM   2508  O   GLU A 343       0.406   1.172  20.189  1.00 92.06           O
ATOM   2509  CB  GLU A 343      -0.476  -1.771  19.295  1.00 92.06           C
ATOM   2510  CG  GLU A 343      -0.203  -3.250  19.516  1.00 92.06           C
ATOM   2511  CD  GLU A 343       1.167  -3.673  19.034  1.00 92.06           C
ATOM   2512  OE1 GLU A 343       2.131  -3.550  19.818  1.00 92.06           O
ATOM   2513  OE2 GLU A 343       1.281  -4.128  17.876  1.00 92.06           O
ATOM   2514  N   ALA A 344       1.570  -0.346  21.385  1.00 90.75           N
ATOM   2515  CA  ALA A 344       2.739   0.489  21.612  1.00 90.75           C
ATOM   2516  C   ALA A 344       3.575   0.647  20.343  1.00 90.75           C
ATOM   2517  O   ALA A 344       3.450  -0.108  19.375  1.00 90.75           O
ATOM   2518  CB  ALA A 344       3.601  -0.092  22.733  1.00 90.75           C
ATOM   2519  N   ILE A 345       4.440   1.666  20.368  1.00 86.88           N
ATOM   2520  CA  ILE A 345       5.361   1.944  19.267  1.00 86.88           C
ATOM   2521  C   ILE A 345       6.309   0.774  19.049  1.00 86.88           C
ATOM   2522  O   ILE A 345       6.754   0.526  17.921  1.00 86.88           O
ATOM   2523  CB  ILE A 345       6.133   3.252  19.532  1.00 86.88           C
ATOM   2524  CG1 ILE A 345       6.309   3.473  21.036  1.00 86.88           C
ATOM   2525  CG2 ILE A 345       5.415   4.432  18.895  1.00 86.88           C
ATOM   2526  CD1 ILE A 345       7.691   3.130  21.546  1.00 86.88           C
ATOM   2527  N   SER A 346       6.647   0.050  20.118  1.00 87.94           N
ATOM   2528  CA  SER A 346       7.515  -1.117  19.995  1.00 87.94           C
ATOM   2529  C   SER A 346       6.898  -2.157  19.066  1.00 87.94           C
ATOM   2530  O   SER A 346       7.615  -2.836  18.320  1.00 87.94           O
ATOM   2531  CB  SER A 346       7.789  -1.716  21.374  1.00 87.94           C
ATOM   2532  OG  SER A 346       6.597  -2.210  21.961  1.00 87.94           O
ATOM   2533  N   ASN A 347       5.573  -2.304  19.112  1.00 89.31           N
ATOM   2534  CA  ASN A 347       4.832  -3.183  18.203  1.00 89.31           C
ATOM   2535  C   ASN A 347       5.229  -4.649  18.359  1.00 89.31           C
ATOM   2536  O   ASN A 347       5.267  -5.410  17.391  1.00 89.31           O
ATOM   2537  CB  ASN A 347       4.991  -2.732  16.748  1.00 89.31           C
ATOM   2538  CG  ASN A 347       3.787  -1.964  16.241  1.00 89.31           C
ATOM   2539  OD1 ASN A 347       3.648  -1.726  15.041  1.00 89.31           O
ATOM   2540  ND2 ASN A 347       2.907  -1.571  17.155  1.00 89.31           N
ATOM   2541  N   ASN A 348       5.528  -5.046  19.593  1.00 91.50           N
ATOM   2542  CA  ASN A 348       5.761  -6.442  19.932  1.00 91.50           C
ATOM   2543  C   ASN A 348       4.520  -7.071  20.551  1.00 91.50           C
ATOM   2544  O   ASN A 348       4.571  -8.217  21.009  1.00 91.50           O
ATOM   2545  CB  ASN A 348       6.960  -6.579  20.873  1.00 91.50           C
ATOM   2546  CG  ASN A 348       7.044  -5.453  21.879  1.00 91.50           C
ATOM   2547  OD1 ASN A 348       6.050  -5.087  22.501  1.00 91.50           O
ATOM   2548  ND2 ASN A 348       8.240  -4.902  22.051  1.00 91.50           N
ATOM   2549  N   GLY A 349       3.404  -6.343  20.546  1.00 91.06           N
ATOM   2550  CA  GLY A 349       2.189  -6.654  21.269  1.00 91.06           C
ATOM   2551  C   GLY A 349       2.095  -6.111  22.679  1.00 91.06           C
ATOM   2552  O   GLY A 349       1.118  -6.418  23.375  1.00 91.06           O
ATOM   2553  N   SER A 350       3.069  -5.324  23.130  1.00 94.81           N
ATOM   2554  CA  SER A 350       2.926  -4.606  24.388  1.00 94.81           C
ATOM   2555  C   SER A 350       1.878  -3.508  24.247  1.00 94.81           C
ATOM   2556  O   SER A 350       1.706  -2.923  23.174  1.00 94.81           O
ATOM   2557  CB  SER A 350       4.262  -4.005  24.824  1.00 94.81           C
ATOM   2558  OG  SER A 350       4.793  -3.159  23.819  1.00 94.81           O
ATOM   2559  N   PHE A 351       1.168  -3.223  25.336  1.00 93.62           N
ATOM   2560  CA  PHE A 351       0.139  -2.184  25.318  1.00 93.62           C
ATOM   2561  C   PHE A 351       0.491  -1.138  26.372  1.00 93.62           C
ATOM   2562  O   PHE A 351       0.324  -1.375  27.573  1.00 93.62           O
ATOM   2563  CB  PHE A 351      -1.246  -2.774  25.568  1.00 93.62           C
ATOM   2564  CG  PHE A 351      -1.807  -3.528  24.397  1.00 93.62           C
ATOM   2565  CD1 PHE A 351      -1.498  -4.863  24.201  1.00 93.62           C
ATOM   2566  CD2 PHE A 351      -2.646  -2.899  23.491  1.00 93.62           C
ATOM   2567  CE1 PHE A 351      -2.015  -5.557  23.124  1.00 93.62           C
ATOM   2568  CE2 PHE A 351      -3.165  -3.587  22.412  1.00 93.62           C
ATOM   2569  CZ  PHE A 351      -2.849  -4.918  22.229  1.00 93.62           C
ATOM   2570  N   ASP A 352       0.998   0.010  25.912  1.00 90.75           N
ATOM   2571  CA  ASP A 352       1.275   1.132  26.805  1.00 90.75           C
ATOM   2572  C   ASP A 352       0.053   1.512  27.632  1.00 90.75           C
ATOM   2573  O   ASP A 352       0.166   1.841  28.818  1.00 90.75           O
ATOM   2574  CB  ASP A 352       1.770   2.333  25.997  1.00 90.75           C
ATOM   2575  CG  ASP A 352       0.997   2.527  24.706  1.00 90.75           C
ATOM   2576  OD1 ASP A 352      -0.219   2.242  24.687  1.00 90.75           O
ATOM   2577  OD2 ASP A 352       1.607   2.966  23.708  1.00 90.75           O
ATOM   2578  N   THR A 353      -1.124   1.477  27.010  1.00 88.44           N
ATOM   2579  CA  THR A 353      -2.344   1.979  27.625  1.00 88.44           C
ATOM   2580  C   THR A 353      -2.749   1.170  28.854  1.00 88.44           C
ATOM   2581  O   THR A 353      -2.547  -0.045  28.931  1.00 88.44           O
ATOM   2582  CB  THR A 353      -3.487   1.974  26.609  1.00 88.44           C
ATOM   2583  OG1 THR A 353      -3.433   0.771  25.832  1.00 88.44           O
ATOM   2584  CG2 THR A 353      -3.380   3.175  25.681  1.00 88.44           C
ATOM   2585  N   ALA A 354      -3.329   1.877  29.822  1.00 92.31           N
ATOM   2586  CA  ALA A 354      -3.839   1.311  31.060  1.00 92.31           C
ATOM   2587  C   ALA A 354      -5.255   1.833  31.249  1.00 92.31           C
ATOM   2588  O   ALA A 354      -5.579   2.941  30.813  1.00 92.31           O
ATOM   2589  CB  ALA A 354      -2.963   1.679  32.265  1.00 92.31           C
ATOM   2590  N   SER A 355      -6.104   1.041  31.897  1.00 93.00           N
ATOM   2591  CA  SER A 355      -7.510   1.402  32.030  1.00 93.00           C
ATOM   2592  C   SER A 355      -7.885   1.597  33.491  1.00 93.00           C
ATOM   2593  O   SER A 355      -7.526   0.786  34.346  1.00 93.00           O
ATOM   2594  CB  SER A 355      -8.412   0.332  31.404  1.00 93.00           C
ATOM   2595  OG  SER A 355      -9.759   0.768  31.351  1.00 93.00           O
ATOM   2596  N   ILE A 356      -8.625   2.663  33.783  1.00 93.94           N
ATOM   2597  CA  ILE A 356      -9.039   2.957  35.148  1.00 93.94           C
ATOM   2598  C   ILE A 356     -10.524   2.649  35.273  1.00 93.94           C
ATOM   2599  O   ILE A 356     -11.332   3.112  34.459  1.00 93.94           O
ATOM   2600  CB  ILE A 356      -8.760   4.427  35.509  1.00 93.94           C
ATOM   2601  CG1 ILE A 356      -7.298   4.784  35.229  1.00 93.94           C
ATOM   2602  CG2 ILE A 356      -9.117   4.695  36.959  1.00 93.94           C
ATOM   2603  CD1 ILE A 356      -6.332   4.295  36.273  1.00 93.94           C
ATOM   2604  N   VAL A 357     -10.880   1.869  36.291  1.00 94.25           N
ATOM   2605  CA  VAL A 357     -12.253   1.438  36.524  1.00 94.25           C
ATOM   2606  C   VAL A 357     -12.779   2.135  37.769  1.00 94.25           C
ATOM   2607  O   VAL A 357     -12.122   2.115  38.818  1.00 94.25           O
ATOM   2608  CB  VAL A 357     -12.347  -0.090  36.672  1.00 94.25           C
ATOM   2609  CG1 VAL A 357     -13.801  -0.531  36.691  1.00 94.25           C
ATOM   2610  CG2 VAL A 357     -11.598  -0.773  35.545  1.00 94.25           C
ATOM   2611  N   THR A 358     -13.957   2.745  37.663  1.00 93.69           N
ATOM   2612  CA  THR A 358     -14.626   3.350  38.806  1.00 93.69           C
ATOM   2613  C   THR A 358     -15.915   2.576  39.037  1.00 93.69           C
ATOM   2614  O   THR A 358     -16.739   2.457  38.126  1.00 93.69           O
ATOM   2615  CB  THR A 358     -14.916   4.833  38.566  1.00 93.69           C
ATOM   2616  OG1 THR A 358     -13.682   5.543  38.399  1.00 93.69           O
ATOM   2617  CG2 THR A 358     -15.680   5.424  39.742  1.00 93.69           C
ATOM   2618  N   LEU A 359     -16.091   2.056  40.246  1.00 94.06           N
ATOM   2619  CA  LEU A 359     -17.325   1.377  40.613  1.00 94.06           C
ATOM   2620  C   LEU A 359     -18.283   2.354  41.278  1.00 94.06           C
ATOM   2621  O   LEU A 359     -17.916   3.021  42.251  1.00 94.06           O
ATOM   2622  CB  LEU A 359     -17.026   0.202  41.545  1.00 94.06           C
ATOM   2623  CG  LEU A 359     -18.195  -0.661  42.021  1.00 94.06           C
ATOM   2624  CD1 LEU A 359     -19.021  -1.168  40.851  1.00 94.06           C
ATOM   2625  CD2 LEU A 359     -17.664  -1.824  42.844  1.00 94.06           C
ATOM   2626  N   SER A 360     -19.506   2.443  40.759  1.00 90.00           N
ATOM   2627  CA  SER A 360     -20.499   3.350  41.315  1.00 90.00           C
ATOM   2628  C   SER A 360     -21.660   2.538  41.869  1.00 90.00           C
ATOM   2629  O   SER A 360     -22.211   1.675  41.175  1.00 90.00           O
ATOM   2630  CB  SER A 360     -20.997   4.340  40.258  1.00 90.00           C
ATOM   2631  OG  SER A 360     -19.941   5.158  39.787  1.00 90.00           O
ATOM   2632  N   GLY A 361     -22.019   2.818  43.119  1.00 87.50           N
ATOM   2633  CA  GLY A 361     -23.102   2.159  43.813  1.00 87.50           C
ATOM   2634  C   GLY A 361     -22.743   0.829  44.437  1.00 87.50           C
ATOM   2635  O   GLY A 361     -23.628   0.168  44.995  1.00 87.50           O
ATOM   2636  N   LYS A 362     -21.480   0.416  44.364  1.00 91.19           N
ATOM   2637  CA  LYS A 362     -21.021  -0.815  44.986  1.00 91.19           C
ATOM   2638  C   LYS A 362     -19.613  -0.580  45.520  1.00 91.19           C
ATOM   2639  O   LYS A 362     -18.932   0.363  45.110  1.00 91.19           O
ATOM   2640  CB  LYS A 362     -21.056  -1.973  43.977  1.00 91.19           C
ATOM   2641  CG  LYS A 362     -21.052  -3.364  44.577  1.00 91.19           C
ATOM   2642  CD  LYS A 362     -22.451  -3.684  45.089  1.00 91.19           C
ATOM   2643  CE  LYS A 362     -22.589  -5.131  45.518  1.00 91.19           C
ATOM   2644  NZ  LYS A 362     -22.425  -6.068  44.374  1.00 91.19           N
ATOM   2645  N   THR A 363     -19.171  -1.436  46.439  1.00 94.00           N
ATOM   2646  CA  THR A 363     -17.806  -1.360  46.946  1.00 94.00           C
ATOM   2647  C   THR A 363     -17.070  -2.659  46.645  1.00 94.00           C
ATOM   2648  O   THR A 363     -17.644  -3.748  46.746  1.00 94.00           O
ATOM   2649  CB  THR A 363     -17.787  -1.091  48.456  1.00 94.00           C
ATOM   2650  OG1 THR A 363     -18.838  -1.831  49.089  1.00 94.00           O
ATOM   2651  CG2 THR A 363     -17.977   0.392  48.734  1.00 94.00           C
ATOM   2652  N   PHE A 364     -15.796  -2.537  46.273  1.00 95.69           N
ATOM   2653  CA  PHE A 364     -14.949  -3.705  46.073  1.00 95.69           C
ATOM   2654  C   PHE A 364     -14.649  -4.404  47.396  1.00 95.69           C
ATOM   2655  O   PHE A 364     -14.559  -3.773  48.453  1.00 95.69           O
ATOM   2656  CB  PHE A 364     -13.652  -3.305  45.372  1.00 95.69           C
ATOM   2657  CG  PHE A 364     -13.846  -2.904  43.938  1.00 95.69           C
ATOM   2658  CD1 PHE A 364     -14.302  -3.820  43.005  1.00 95.69           C
ATOM   2659  CD2 PHE A 364     -13.586  -1.608  43.524  1.00 95.69           C
ATOM   2660  CE1 PHE A 364     -14.488  -3.453  41.686  1.00 95.69           C
ATOM   2661  CE2 PHE A 364     -13.771  -1.235  42.207  1.00 95.69           C
ATOM   2662  CZ  PHE A 364     -14.223  -2.158  41.288  1.00 95.69           C
ATOM   2663  N   ALA A 365     -14.501  -5.730  47.327  1.00 94.06           N
ATOM   2664  CA  ALA A 365     -14.191  -6.506  48.526  1.00 94.06           C
ATOM   2665  C   ALA A 365     -12.848  -6.111  49.132  1.00 94.06           C
ATOM   2666  O   ALA A 365     -12.714  -6.034  50.359  1.00 94.06           O
ATOM   2667  CB  ALA A 365     -14.211  -7.999  48.205  1.00 94.06           C
ATOM   2668  N   LEU A 366     -11.844  -5.857  48.295  1.00 93.69           N
ATOM   2669  CA  LEU A 366     -10.500  -5.535  48.763  1.00 93.69           C
ATOM   2670  C   LEU A 366     -10.279  -4.029  48.715  1.00 93.69           C
ATOM   2671  O   LEU A 366     -10.396  -3.413  47.649  1.00 93.69           O
ATOM   2672  CB  LEU A 366      -9.443  -6.252  47.924  1.00 93.69           C
ATOM   2673  CG  LEU A 366      -9.422  -7.780  47.989  1.00 93.69           C
ATOM   2674  CD1 LEU A 366      -8.269  -8.326  47.161  1.00 93.69           C
ATOM   2675  CD2 LEU A 366      -9.327  -8.258  49.429  1.00 93.69           C
ATOM   2676  N   SER A 367      -9.963  -3.440  49.870  1.00 89.62           N
ATOM   2677  CA  SER A 367      -9.550  -2.042  49.898  1.00 89.62           C
ATOM   2678  C   SER A 367      -8.222  -1.814  49.182  1.00 89.62           C
ATOM   2679  O   SER A 367      -8.031  -0.761  48.563  1.00 89.62           O
ATOM   2680  CB  SER A 367      -9.457  -1.553  51.344  1.00 89.62           C
ATOM   2681  OG  SER A 367      -8.462  -2.263  52.060  1.00 89.62           O
ATOM   2682  N   SER A 368      -7.298  -2.772  49.253  1.00 92.50           N
ATOM   2683  CA  SER A 368      -5.984  -2.616  48.637  1.00 92.50           C
ATOM   2684  C   SER A 368      -5.581  -3.916  47.943  1.00 92.50           C
ATOM   2685  O   SER A 368      -6.397  -4.818  47.728  1.00 92.50           O
ATOM   2686  CB  SER A 368      -4.949  -2.184  49.685  1.00 92.50           C
ATOM   2687  OG  SER A 368      -4.818  -3.160  50.704  1.00 92.50           O
ATOM   2688  N   GLY A 369      -4.294  -3.993  47.596  1.00 94.00           N
ATOM   2689  CA  GLY A 369      -3.682  -5.147  46.963  1.00 94.00           C
ATOM   2690  C   GLY A 369      -3.977  -5.248  45.476  1.00 94.00           C
ATOM   2691  O   GLY A 369      -4.363  -4.281  44.816  1.00 94.00           O
ATOM   2692  N   THR A 370      -3.743  -6.444  44.937  1.00 95.75           N
ATOM   2693  CA  THR A 370      -3.968  -6.731  43.528  1.00 95.75           C
ATOM   2694  C   THR A 370      -4.956  -7.878  43.373  1.00 95.75           C
ATOM   2695  O   THR A 370      -4.860  -8.888  44.078  1.00 95.75           O
ATOM   2696  CB  THR A 370      -2.655  -7.082  42.817  1.00 95.75           C
ATOM   2697  OG1 THR A 370      -1.915  -8.019  43.609  1.00 95.75           O
ATOM   2698  CG2 THR A 370      -1.815  -5.831  42.603  1.00 95.75           C
ATOM   2699  N   LEU A 371      -5.910  -7.720  42.457  1.00 96.38           N
ATOM   2700  CA  LEU A 371      -6.850  -8.799  42.178  1.00 96.38           C
ATOM   2701  C   LEU A 371      -6.105  -9.998  41.603  1.00 96.38           C
ATOM   2702  O   LEU A 371      -5.148  -9.844  40.838  1.00 96.38           O
ATOM   2703  CB  LEU A 371      -7.931  -8.327  41.205  1.00 96.38           C
ATOM   2704  CG  LEU A 371      -9.002  -7.383  41.759  1.00 96.38           C
ATOM   2705  CD1 LEU A 371     -10.280  -7.485  40.941  1.00 96.38           C
ATOM   2706  CD2 LEU A 371      -9.279  -7.670  43.228  1.00 96.38           C
ATOM   2707  N   THR A 372      -6.541 -11.200  41.969  1.00 95.81           N
ATOM   2708  CA  THR A 372      -5.834 -12.422  41.609  1.00 95.81           C
ATOM   2709  C   THR A 372      -6.614 -13.191  40.551  1.00 95.81           C
ATOM   2710  O   THR A 372      -7.815 -13.433  40.713  1.00 95.81           O
ATOM   2711  CB  THR A 372      -5.609 -13.305  42.839  1.00 95.81           C
ATOM   2712  OG1 THR A 372      -4.985 -12.536  43.875  1.00 95.81           O
ATOM   2713  CG2 THR A 372      -4.719 -14.489  42.489  1.00 95.81           C
ATOM   2714  N   SER A 373      -5.930 -13.567  39.471  1.00 94.94           N
ATOM   2715  CA  SER A 373      -6.558 -14.350  38.415  1.00 94.94           C
ATOM   2716  C   SER A 373      -6.966 -15.719  38.946  1.00 94.94           C
ATOM   2717  O   SER A 373      -6.212 -16.365  39.679  1.00 94.94           O
ATOM   2718  CB  SER A 373      -5.605 -14.504  37.229  1.00 94.94           C
ATOM   2719  OG  SER A 373      -6.320 -14.733  36.028  1.00 94.94           O
ATOM   2720  N   GLY A 374      -8.164 -16.168  38.577  1.00 93.06           N
ATOM   2721  CA  GLY A 374      -8.628 -17.447  39.070  1.00 93.06           C
ATOM   2722  C   GLY A 374      -9.238 -17.415  40.452  1.00 93.06           C
ATOM   2723  O   GLY A 374      -9.653 -18.468  40.953  1.00 93.06           O
ATOM   2724  N   THR A 375      -9.305 -16.245  41.083  1.00 95.44           N
ATOM   2725  CA  THR A 375      -9.966 -16.083  42.370  1.00 95.44           C
ATOM   2726  C   THR A 375     -10.985 -14.952  42.330  1.00 95.44           C
ATOM   2727  O   THR A 375     -12.191 -15.202  42.251  1.00 95.44           O
ATOM   2728  CB  THR A 375      -8.937 -15.824  43.474  1.00 95.44           C
ATOM   2729  OG1 THR A 375      -7.868 -16.773  43.365  1.00 95.44           O
ATOM   2730  CG2 THR A 375      -9.583 -15.951  44.845  1.00 95.44           C
ATOM   2731  N   HIS A 376     -10.517 -13.706  42.407  1.00 97.38           N
ATOM   2732  CA  HIS A 376     -11.429 -12.576  42.259  1.00 97.38           C
ATOM   2733  C   HIS A 376     -12.014 -12.502  40.853  1.00 97.38           C
ATOM   2734  O   HIS A 376     -13.207 -12.220  40.692  1.00 97.38           O
ATOM   2735  CB  HIS A 376     -10.708 -11.277  42.614  1.00 97.38           C
ATOM   2736  CG  HIS A 376     -10.143 -11.262  44.000  1.00 97.38           C
ATOM   2737  ND1 HIS A 376      -8.832 -11.590  44.273  1.00 97.38           N
ATOM   2738  CD2 HIS A 376     -10.713 -10.968  45.192  1.00 97.38           C
ATOM   2739  CE1 HIS A 376      -8.618 -11.494  45.573  1.00 97.38           C
ATOM   2740  NE2 HIS A 376      -9.744 -11.119  46.154  1.00 97.38           N
ATOM   2741  N   PHE A 377     -11.205 -12.741  39.822  1.00 97.31           N
ATOM   2742  CA  PHE A 377     -11.670 -12.549  38.455  1.00 97.31           C
ATOM   2743  C   PHE A 377     -11.110 -13.633  37.545  1.00 97.31           C
ATOM   2744  O   PHE A 377     -10.077 -14.245  37.828  1.00 97.31           O
ATOM   2745  CB  PHE A 377     -11.284 -11.158  37.927  1.00 97.31           C
ATOM   2746  CG  PHE A 377      -9.831 -11.026  37.556  1.00 97.31           C
ATOM   2747  CD1 PHE A 377      -8.885 -10.716  38.519  1.00 97.31           C
ATOM   2748  CD2 PHE A 377      -9.415 -11.194  36.244  1.00 97.31           C
ATOM   2749  CE1 PHE A 377      -7.550 -10.589  38.184  1.00 97.31           C
ATOM   2750  CE2 PHE A 377      -8.081 -11.069  35.904  1.00 97.31           C
ATOM   2751  CZ  PHE A 377      -7.148 -10.765  36.874  1.00 97.31           C
ATOM   2752  N   SER A 378     -11.816 -13.860  36.438  1.00 96.88           N
ATOM   2753  CA  SER A 378     -11.386 -14.748  35.368  1.00 96.88           C
ATOM   2754  C   SER A 378     -11.279 -13.943  34.081  1.00 96.88           C
ATOM   2755  O   SER A 378     -12.200 -13.194  33.731  1.00 96.88           O
ATOM   2756  CB  SER A 378     -12.361 -15.916  35.190  1.00 96.88           C
ATOM   2757  OG  SER A 378     -13.695 -15.453  35.070  1.00 96.88           O
ATOM   2758  N   HIS A 379     -10.167 -14.105  33.371  1.00 96.00           N
ATOM   2759  CA  HIS A 379      -9.871 -13.300  32.195  1.00 96.00           C
ATOM   2760  C   HIS A 379      -9.819 -14.182  30.955  1.00 96.00           C
ATOM   2761  O   HIS A 379      -9.228 -15.267  30.981  1.00 96.00           O
ATOM   2762  CB  HIS A 379      -8.550 -12.538  32.368  1.00 96.00           C
ATOM   2763  CG  HIS A 379      -7.329 -13.381  32.165  1.00 96.00           C
ATOM   2764  ND1 HIS A 379      -6.725 -13.532  30.936  1.00 96.00           N
ATOM   2765  CD2 HIS A 379      -6.600 -14.119  33.035  1.00 96.00           C
ATOM   2766  CE1 HIS A 379      -5.676 -14.326  31.057  1.00 96.00           C
ATOM   2767  NE2 HIS A 379      -5.578 -14.696  32.321  1.00 96.00           N
ATOM   2768  N   THR A 380     -10.458 -13.722  29.879  1.00 94.88           N
ATOM   2769  CA  THR A 380     -10.458 -14.419  28.601  1.00 94.88           C
ATOM   2770  C   THR A 380      -9.437 -13.816  27.645  1.00 94.88           C
ATOM   2771  O   THR A 380      -9.486 -14.072  26.437  1.00 94.88           O
ATOM   2772  CB  THR A 380     -11.854 -14.400  27.974  1.00 94.88           C
ATOM   2773  OG1 THR A 380     -11.980 -13.260  27.114  1.00 94.88           O
ATOM   2774  CG2 THR A 380     -12.927 -14.345  29.053  1.00 94.88           C
ATOM   2775  N   PHE A 381      -8.521 -13.010  28.182  1.00 94.69           N
ATOM   2776  CA  PHE A 381      -7.569 -12.237  27.407  1.00 94.69           C
ATOM   2777  C   PHE A 381      -6.682 -13.141  26.551  1.00 94.69           C
ATOM   2778  O   PHE A 381      -6.522 -14.330  26.840  1.00 94.69           O
ATOM   2779  CB  PHE A 381      -6.712 -11.379  28.340  1.00 94.69           C
ATOM   2780  CG  PHE A 381      -7.313 -10.036  28.648  1.00 94.69           C
ATOM   2781  CD1 PHE A 381      -8.656  -9.792  28.413  1.00 94.69           C
ATOM   2782  CD2 PHE A 381      -6.534  -9.016  29.168  1.00 94.69           C
ATOM   2783  CE1 PHE A 381      -9.212  -8.558  28.694  1.00 94.69           C
ATOM   2784  CE2 PHE A 381      -7.084  -7.780  29.451  1.00 94.69           C
ATOM   2785  CZ  PHE A 381      -8.424  -7.551  29.213  1.00 94.69           C
ATOM   2786  N   PRO A 382      -6.104 -12.592  25.482  1.00 94.12           N
ATOM   2787  CA  PRO A 382      -5.320 -13.412  24.556  1.00 94.12           C
ATOM   2788  C   PRO A 382      -4.096 -13.998  25.245  1.00 94.12           C
ATOM   2789  O   PRO A 382      -3.532 -13.409  26.170  1.00 94.12           O
ATOM   2790  CB  PRO A 382      -4.920 -12.426  23.444  1.00 94.12           C
ATOM   2791  CG  PRO A 382      -5.986 -11.392  23.467  1.00 94.12           C
ATOM   2792  CD  PRO A 382      -6.301 -11.240  24.946  1.00 94.12           C
ATOM   2793  N   ALA A 383      -3.701 -15.184  24.784  1.00 93.50           N
ATOM   2794  CA  ALA A 383      -2.641 -15.944  25.432  1.00 93.50           C
ATOM   2795  C   ALA A 383      -1.335 -15.160  25.425  1.00 93.50           C
ATOM   2796  O   ALA A 383      -0.952 -14.554  24.421  1.00 93.50           O
ATOM   2797  CB  ALA A 383      -2.452 -17.291  24.734  1.00 93.50           C
ATOM   2798  N   GLY A 384      -0.658 -15.176  26.572  1.00 93.06           N
ATOM   2799  CA  GLY A 384       0.556 -14.426  26.798  1.00 93.06           C
ATOM   2800  C   GLY A 384       0.328 -12.989  27.210  1.00 93.06           C
ATOM   2801  O   GLY A 384       1.304 -12.261  27.430  1.00 93.06           O
ATOM   2802  N   ILE A 385      -0.927 -12.562  27.320  1.00 96.06           N
ATOM   2803  CA  ILE A 385      -1.296 -11.241  27.813  1.00 96.06           C
ATOM   2804  C   ILE A 385      -2.091 -11.472  29.091  1.00 96.06           C
ATOM   2805  O   ILE A 385      -3.244 -11.920  29.036  1.00 96.06           O
ATOM   2806  CB  ILE A 385      -2.117 -10.445  26.788  1.00 96.06           C
ATOM   2807  CG1 ILE A 385      -1.241 -10.015  25.612  1.00 96.06           C
ATOM   2808  CG2 ILE A 385      -2.747  -9.221  27.440  1.00 96.06           C
ATOM   2809  CD1 ILE A 385      -0.135  -9.070  26.001  1.00 96.06           C
ATOM   2810  N   THR A 386      -1.482 -11.186  30.242  1.00 94.25           N
ATOM   2811  CA  THR A 386      -2.216 -11.303  31.492  1.00 94.25           C
ATOM   2812  C   THR A 386      -2.533  -9.927  32.051  1.00 94.25           C
ATOM   2813  O   THR A 386      -1.621  -9.108  32.226  1.00 94.25           O
ATOM   2814  CB  THR A 386      -1.411 -12.107  32.519  1.00 94.25           C
ATOM   2815  OG1 THR A 386      -1.167 -13.425  32.014  1.00 94.25           O
ATOM   2816  CG2 THR A 386      -2.171 -12.206  33.834  1.00 94.25           C
ATOM   2817  N   PRO A 387      -3.800  -9.636  32.339  1.00 96.00           N
ATOM   2818  CA  PRO A 387      -4.133  -8.366  32.989  1.00 96.00           C
ATOM   2819  C   PRO A 387      -3.663  -8.333  34.435  1.00 96.00           C
ATOM   2820  O   PRO A 387      -3.730  -9.334  35.153  1.00 96.00           O
ATOM   2821  CB  PRO A 387      -5.668  -8.299  32.903  1.00 96.00           C
ATOM   2822  CG  PRO A 387      -6.111  -9.712  32.760  1.00 96.00           C
ATOM   2823  CD  PRO A 387      -4.999 -10.411  32.003  1.00 96.00           C
ATOM   2824  N   VAL A 388      -3.184  -7.167  34.858  1.00 96.38           N
ATOM   2825  CA  VAL A 388      -2.850  -6.901  36.252  1.00 96.38           C
ATOM   2826  C   VAL A 388      -3.778  -5.797  36.735  1.00 96.38           C
ATOM   2827  O   VAL A 388      -3.834  -4.723  36.126  1.00 96.38           O
ATOM   2828  CB  VAL A 388      -1.374  -6.499  36.424  1.00 96.38           C
ATOM   2829  CG1 VAL A 388      -1.120  -6.004  37.840  1.00 96.38           C
ATOM   2830  CG2 VAL A 388      -0.467  -7.674  36.099  1.00 96.38           C
ATOM   2831  N   ILE A 389      -4.498  -6.053  37.824  1.00 97.06           N
ATOM   2832  CA  ILE A 389      -5.476  -5.107  38.348  1.00 97.06           C
ATOM   2833  C   ILE A 389      -4.978  -4.560  39.678  1.00 97.06           C
ATOM   2834  O   ILE A 389      -4.674  -5.325  40.601  1.00 97.06           O
ATOM   2835  CB  ILE A 389      -6.859  -5.757  38.508  1.00 97.06           C
ATOM   2836  CG1 ILE A 389      -7.261  -6.476  37.218  1.00 97.06           C
ATOM   2837  CG2 ILE A 389      -7.896  -4.712  38.893  1.00 97.06           C
ATOM   2838  CD1 ILE A 389      -8.721  -6.874  37.164  1.00 97.06           C
ATOM   2839  N   THR A 390      -4.895  -3.234  39.772  1.00 97.25           N
ATOM   2840  CA  THR A 390      -4.345  -2.544  40.930  1.00 97.25           C
ATOM   2841  C   THR A 390      -5.462  -1.744  41.583  1.00 97.25           C
ATOM   2842  O   THR A 390      -6.139  -0.961  40.910  1.00 97.25           O
ATOM   2843  CB  THR A 390      -3.188  -1.621  40.534  1.00 97.25           C
ATOM   2844  OG1 THR A 390      -2.197  -2.372  39.823  1.00 97.25           O
ATOM   2845  CG2 THR A 390      -2.556  -1.000  41.771  1.00 97.25           C
ATOM   2846  N   VAL A 391      -5.650  -1.929  42.887  1.00 96.94           N
ATOM   2847  CA  VAL A 391      -6.741  -1.268  43.599  1.00 96.94           C
ATOM   2848  C   VAL A 391      -6.307   0.152  43.949  1.00 96.94           C
ATOM   2849  O   VAL A 391      -5.465   0.354  44.828  1.00 96.94           O
ATOM   2850  CB  VAL A 391      -7.155  -2.045  44.853  1.00 96.94           C
ATOM   2851  CG1 VAL A 391      -8.459  -1.491  45.405  1.00 96.94           C
ATOM   2852  CG2 VAL A 391      -7.313  -3.522  44.538  1.00 96.94           C
ATOM   2853  N   ASN A 392      -6.881   1.142  43.261  1.00 94.94           N
ATOM   2854  CA  ASN A 392      -6.549   2.527  43.575  1.00 94.94           C
ATOM   2855  C   ASN A 392      -7.296   3.000  44.811  1.00 94.94           C
ATOM   2856  O   ASN A 392      -6.734   3.725  45.640  1.00 94.94           O
ATOM   2857  CB  ASN A 392      -6.871   3.435  42.390  1.00 94.94           C
ATOM   2858  CG  ASN A 392      -6.252   2.950  41.106  1.00 94.94           C
ATOM   2859  OD1 ASN A 392      -5.226   2.271  41.117  1.00 94.94           O
ATOM   2860  ND2 ASN A 392      -6.872   3.294  39.984  1.00 94.94           N
ATOM   2861  N   SER A 393      -8.556   2.603  44.952  1.00 95.56           N
ATOM   2862  CA  SER A 393      -9.349   2.988  46.110  1.00 95.56           C
ATOM   2863  C   SER A 393     -10.454   1.957  46.280  1.00 95.56           C
ATOM   2864  O   SER A 393     -10.620   1.058  45.450  1.00 95.56           O
ATOM   2865  CB  SER A 393      -9.913   4.404  45.954  1.00 95.56           C
ATOM   2866  OG  SER A 393     -10.996   4.424  45.041  1.00 95.56           O
ATOM   2867  N   ASN A 394     -11.327   2.213  47.256  1.00 93.31           N
ATOM   2868  CA  ASN A 394     -12.477   1.342  47.462  1.00 93.31           C
ATOM   2869  C   ASN A 394     -13.386   1.350  46.246  1.00 93.31           C
ATOM   2870  O   ASN A 394     -13.948   0.314  45.874  1.00 93.31           O
ATOM   2871  CB  ASN A 394     -13.244   1.768  48.714  1.00 93.31           C
ATOM   2872  CG  ASN A 394     -13.612   3.239  48.700  1.00 93.31           C
ATOM   2873  OD1 ASN A 394     -12.758   4.106  48.884  1.00 93.31           O
ATOM   2874  ND2 ASN A 394     -14.890   3.527  48.481  1.00 93.31           N
ATOM   2875  N   SER A 395     -13.553   2.507  45.621  1.00 94.38           N
ATOM   2876  CA  SER A 395     -14.345   2.587  44.409  1.00 94.38           C
ATOM   2877  C   SER A 395     -13.520   2.485  43.130  1.00 94.38           C
ATOM   2878  O   SER A 395     -14.109   2.514  42.045  1.00 94.38           O
ATOM   2879  CB  SER A 395     -15.147   3.894  44.394  1.00 94.38           C
ATOM   2880  OG  SER A 395     -14.290   5.016  44.273  1.00 94.38           O
ATOM   2881  N   GLN A 396     -12.186   2.368  43.197  1.00 96.50           N
ATOM   2882  CA  GLN A 396     -11.430   2.456  41.951  1.00 96.50           C
ATOM   2883  C   GLN A 396     -10.370   1.370  41.831  1.00 96.50           C
ATOM   2884  O   GLN A 396      -9.748   0.973  42.820  1.00 96.50           O
ATOM   2885  CB  GLN A 396     -10.760   3.833  41.833  1.00 96.50           C
ATOM   2886  CG  GLN A 396     -11.550   4.847  41.025  1.00 96.50           C
ATOM   2887  CD  GLN A 396     -10.685   5.596  40.033  1.00 96.50           C
ATOM   2888  OE1 GLN A 396      -9.464   5.447  40.024  1.00 96.50           O
ATOM   2889  NE2 GLN A 396     -11.314   6.409  39.192  1.00 96.50           N
ATOM   2890  N   LEU A 397     -10.100   0.986  40.579  1.00 97.00           N
ATOM   2891  CA  LEU A 397      -9.068   0.017  40.234  1.00 97.00           C
ATOM   2892  C   LEU A 397      -8.283   0.497  39.020  1.00 97.00           C
ATOM   2893  O   LEU A 397      -8.796   1.262  38.199  1.00 97.00           O
ATOM   2894  CB  LEU A 397      -9.670  -1.357  39.898  1.00 97.00           C
ATOM   2895  CG  LEU A 397     -10.517  -2.133  40.907  1.00 97.00           C
ATOM   2896  CD1 LEU A 397     -11.149  -3.336  40.223  1.00 97.00           C
ATOM   2897  CD2 LEU A 397      -9.702  -2.573  42.096  1.00 97.00           C
ATOM   2898  N   THR A 398      -7.034   0.043  38.906  1.00 96.81           N
ATOM   2899  CA  THR A 398      -6.211   0.292  37.726  1.00 96.81           C
ATOM   2900  C   THR A 398      -5.850  -1.042  37.088  1.00 96.81           C
ATOM   2901  O   THR A 398      -5.377  -1.949  37.781  1.00 96.81           O
ATOM   2902  CB  THR A 398      -4.930   1.058  38.075  1.00 96.81           C
ATOM   2903  OG1 THR A 398      -5.258   2.383  38.501  1.00 96.81           O
ATOM   2904  CG2 THR A 398      -4.005   1.138  36.867  1.00 96.81           C
ATOM   2905  N   ILE A 399      -6.060  -1.171  35.779  1.00 96.38           N
ATOM   2906  CA  ILE A 399      -5.688  -2.374  35.046  1.00 96.38           C
ATOM   2907  C   ILE A 399      -4.518  -2.045  34.129  1.00 96.38           C
ATOM   2908  O   ILE A 399      -4.599  -1.120  33.307  1.00 96.38           O
ATOM   2909  CB  ILE A 399      -6.868  -2.951  34.250  1.00 96.38           C
ATOM   2910  CG1 ILE A 399      -8.067  -3.188  35.169  1.00 96.38           C
ATOM   2911  CG2 ILE A 399      -6.462  -4.242  33.555  1.00 96.38           C
ATOM   2912  CD1 ILE A 399      -9.370  -3.349  34.432  1.00 96.38           C
ATOM   2913  N   THR A 400      -3.439  -2.812  34.275  1.00 95.88           N
ATOM   2914  CA  THR A 400      -2.213  -2.676  33.501  1.00 95.88           C
ATOM   2915  C   THR A 400      -1.966  -3.994  32.781  1.00 95.88           C
ATOM   2916  O   THR A 400      -2.082  -5.061  33.394  1.00 95.88           O
ATOM   2917  CB  THR A 400      -1.020  -2.322  34.394  1.00 95.88           C
ATOM   2918  OG1 THR A 400      -0.956  -3.236  35.495  1.00 95.88           O
ATOM   2919  CG2 THR A 400      -1.158  -0.903  34.927  1.00 95.88           C
ATOM   2920  N   LEU A 401      -1.629  -3.938  31.496  1.00 95.69           N
ATOM   2921  CA  LEU A 401      -1.507  -5.154  30.703  1.00 95.69           C
ATOM   2922  C   LEU A 401      -0.043  -5.570  30.633  1.00 95.69           C
ATOM   2923  O   LEU A 401       0.822  -4.764  30.277  1.00 95.69           O
ATOM   2924  CB  LEU A 401      -2.066  -4.944  29.294  1.00 95.69           C
ATOM   2925  CG  LEU A 401      -3.532  -4.518  29.207  1.00 95.69           C
ATOM   2926  CD1 LEU A 401      -3.993  -4.470  27.759  1.00 95.69           C
ATOM   2927  CD2 LEU A 401      -4.413  -5.450  30.024  1.00 95.69           C
ATOM   2928  N   THR A 402       0.226  -6.828  30.975  1.00 94.25           N
ATOM   2929  CA  THR A 402       1.569  -7.387  30.979  1.00 94.25           C
ATOM   2930  C   THR A 402       1.764  -8.364  29.825  1.00 94.25           C
ATOM   2931  O   THR A 402       0.811  -8.982  29.344  1.00 94.25           O
ATOM   2932  CB  THR A 402       1.868  -8.095  32.304  1.00 94.25           C
ATOM   2933  OG1 THR A 402       0.821  -9.029  32.597  1.00 94.25           O
ATOM   2934  CG2 THR A 402       1.976  -7.083  33.435  1.00 94.25           C
ATOM   2935  N   GLY A 403       3.015  -8.495  29.387  1.00 93.75           N
ATOM   2936  CA  GLY A 403       3.353  -9.411  28.317  1.00 93.75           C
ATOM   2937  C   GLY A 403       3.149  -8.842  26.927  1.00 93.75           C
ATOM   2938  O   GLY A 403       2.750  -7.694  26.726  1.00 93.75           O
ATOM   2939  N   ASN A 404       3.443  -9.688  25.943  1.00 95.25           N
ATOM   2940  CA  ASN A 404       3.343  -9.340  24.532  1.00 95.25           C
ATOM   2941  C   ASN A 404       2.346 -10.275  23.862  1.00 95.25           C
ATOM   2942  O   ASN A 404       2.411 -11.494  24.053  1.00 95.25           O
ATOM   2943  CB  ASN A 404       4.710  -9.436  23.851  1.00 95.25           C
ATOM   2944  CG  ASN A 404       5.622  -8.279  24.209  1.00 95.25           C
ATOM   2945  OD1 ASN A 404       5.206  -7.327  24.870  1.00 95.25           O
ATOM   2946  ND2 ASN A 404       6.874  -8.357  23.775  1.00 95.25           N
ATOM   2947  N   ALA A 405       1.425  -9.706  23.086  1.00 94.38           N
ATOM   2948  CA  ALA A 405       0.452 -10.518  22.367  1.00 94.38           C
ATOM   2949  C   ALA A 405       1.139 -11.402  21.334  1.00 94.38           C
ATOM   2950  O   ALA A 405       2.114 -10.997  20.696  1.00 94.38           O
ATOM   2951  CB  ALA A 405      -0.586  -9.626  21.691  1.00 94.38           C
ATOM   2952  N   THR A 406       0.627 -12.628  21.179  1.00 91.50           N
ATOM   2953  CA  THR A 406       1.251 -13.577  20.262  1.00 91.50           C
ATOM   2954  C   THR A 406       1.218 -13.076  18.822  1.00 91.50           C
ATOM   2955  O   THR A 406       2.201 -13.222  18.085  1.00 91.50           O
ATOM   2956  CB  THR A 406       0.564 -14.939  20.365  1.00 91.50           C
ATOM   2957  OG1 THR A 406      -0.823 -14.805  20.028  1.00 91.50           O
ATOM   2958  CG2 THR A 406       0.689 -15.494  21.775  1.00 91.50           C
ATOM   2959  N   SER A 407       0.102 -12.483  18.400  1.00 91.44           N
ATOM   2960  CA  SER A 407      -0.015 -11.876  17.080  1.00 91.44           C
ATOM   2961  C   SER A 407      -0.285 -10.384  17.213  1.00 91.44           C
ATOM   2962  O   SER A 407      -1.217  -9.978  17.913  1.00 91.44           O
ATOM   2963  CB  SER A 407      -1.129 -12.543  16.268  1.00 91.44           C
ATOM   2964  OG  SER A 407      -0.795 -13.882  15.947  1.00 91.44           O
ATOM   2965  N   HIS A 408       0.532  -9.576  16.540  1.00 92.00           N
ATOM   2966  CA  HIS A 408       0.443  -8.123  16.615  1.00 92.00           C
ATOM   2967  C   HIS A 408      -0.026  -7.491  15.307  1.00 92.00           C
ATOM   2968  O   HIS A 408      -0.022  -6.261  15.189  1.00 92.00           O
ATOM   2969  CB  HIS A 408       1.787  -7.540  17.063  1.00 92.00           C
ATOM   2970  CG  HIS A 408       2.734  -7.246  15.943  1.00 92.00           C
ATOM   2971  ND1 HIS A 408       2.868  -5.989  15.394  1.00 92.00           N
ATOM   2972  CD2 HIS A 408       3.600  -8.043  15.274  1.00 92.00           C
ATOM   2973  CE1 HIS A 408       3.777  -6.025  14.437  1.00 92.00           C
ATOM   2974  NE2 HIS A 408       4.234  -7.260  14.341  1.00 92.00           N
ATOM   2975  N   GLN A 409      -0.429  -8.297  14.326  1.00 91.44           N
ATOM   2976  CA  GLN A 409      -0.820  -7.775  13.022  1.00 91.44           C
ATOM   2977  C   GLN A 409      -2.121  -6.980  13.104  1.00 91.44           C
ATOM   2978  O   GLN A 409      -2.975  -7.221  13.962  1.00 91.44           O
ATOM   2979  CB  GLN A 409      -0.968  -8.912  12.011  1.00 91.44           C
ATOM   2980  CG  GLN A 409      -0.130  -8.733  10.755  1.00 91.44           C
ATOM   2981  CD  GLN A 409      -0.782  -7.811   9.743  1.00 91.44           C
ATOM   2982  OE1 GLN A 409      -1.976  -7.524   9.825  1.00 91.44           O
ATOM   2983  NE2 GLN A 409       0.003  -7.340   8.780  1.00 91.44           N
ATOM   2984  N   THR A 410      -2.267  -6.029  12.175  1.00 86.31           N
ATOM   2985  CA  THR A 410      -3.463  -5.191  12.120  1.00 86.31           C
ATOM   2986  C   THR A 410      -4.735  -5.997  11.880  1.00 86.31           C
ATOM   2987  O   THR A 410      -5.787  -5.682  12.448  1.00 86.31           O
ATOM   2988  CB  THR A 410      -3.319  -4.139  11.017  1.00 86.31           C
ATOM   2989  OG1 THR A 410      -2.411  -4.611  10.014  1.00 86.31           O
ATOM   2990  CG2 THR A 410      -2.829  -2.815  11.577  1.00 86.31           C
ATOM   2991  N   VAL A 411      -4.668  -7.026  11.031  1.00 88.12           N
ATOM   2992  CA  VAL A 411      -5.885  -7.746  10.657  1.00 88.12           C
ATOM   2993  C   VAL A 411      -6.551  -8.386  11.870  1.00 88.12           C
ATOM   2994  O   VAL A 411      -7.781  -8.361  12.000  1.00 88.12           O
ATOM   2995  CB  VAL A 411      -5.573  -8.787   9.564  1.00 88.12           C
ATOM   2996  CG1 VAL A 411      -5.273  -8.093   8.244  1.00 88.12           C
ATOM   2997  CG2 VAL A 411      -4.406  -9.674   9.975  1.00 88.12           C
ATOM   2998  N   ASN A 412      -5.766  -8.967  12.775  1.00 91.31           N
ATOM   2999  CA  ASN A 412      -6.317  -9.448  14.035  1.00 91.31           C
ATOM   3000  C   ASN A 412      -6.544  -8.298  15.010  1.00 91.31           C
ATOM   3001  O   ASN A 412      -5.649  -7.477  15.233  1.00 91.31           O
ATOM   3002  CB  ASN A 412      -5.391 -10.492  14.659  1.00 91.31           C
ATOM   3003  CG  ASN A 412      -3.928 -10.118  14.542  1.00 91.31           C
ATOM   3004  OD1 ASN A 412      -3.260 -10.481  13.576  1.00 91.31           O
ATOM   3005  ND2 ASN A 412      -3.422  -9.389  15.530  1.00 91.31           N
ATOM   3006  N   ASN A 413      -7.753  -8.236  15.590  1.00 91.19           N
ATOM   3007  CA  ASN A 413      -8.097  -7.217  16.588  1.00 91.19           C
ATOM   3008  C   ASN A 413      -8.973  -7.922  17.627  1.00 91.19           C
ATOM   3009  O   ASN A 413     -10.196  -7.760  17.649  1.00 91.19           O
ATOM   3010  CB  ASN A 413      -8.803  -6.017  15.959  1.00 91.19           C
ATOM   3011  CG  ASN A 413      -7.869  -4.844  15.735  1.00 91.19           C
ATOM   3012  OD1 ASN A 413      -6.729  -4.845  16.200  1.00 91.19           O
ATOM   3013  ND2 ASN A 413      -8.349  -3.834  15.018  1.00 91.19           N
ATOM   3014  N   ALA A 414      -8.336  -8.723  18.479  1.00 92.31           N
ATOM   3015  CA  ALA A 414      -9.071  -9.530  19.443  1.00 92.31           C
ATOM   3016  C   ALA A 414      -9.931  -8.676  20.371  1.00 92.31           C
ATOM   3017  O   ALA A 414      -9.655  -7.497  20.609  1.00 92.31           O
ATOM   3018  CB  ALA A 414      -8.102 -10.376  20.270  1.00 92.31           C
ATOM   3019  N   LYS A 415     -10.984  -9.295  20.897  1.00 90.69           N
ATOM   3020  CA  LYS A 415     -11.875  -8.696  21.882  1.00 90.69           C
ATOM   3021  C   LYS A 415     -11.740  -9.501  23.165  1.00 90.69           C
ATOM   3022  O   LYS A 415     -11.880 -10.728  23.137  1.00 90.69           O
ATOM   3023  CB  LYS A 415     -13.326  -8.688  21.397  1.00 90.69           C
ATOM   3024  CG  LYS A 415     -14.302  -8.062  22.378  1.00 90.69           C
ATOM   3025  CD  LYS A 415     -14.357  -6.551  22.246  1.00 90.69           C
ATOM   3026  CE  LYS A 415     -15.270  -5.958  23.306  1.00 90.69           C
ATOM   3027  NZ  LYS A 415     -15.002  -4.517  23.560  1.00 90.69           N
ATOM   3028  N   GLY A 416     -11.473  -8.837  24.286  1.00 92.06           N
ATOM   3029  CA  GLY A 416     -11.282  -9.526  25.548  1.00 92.06           C
ATOM   3030  C   GLY A 416     -12.261  -9.069  26.609  1.00 92.06           C
ATOM   3031  O   GLY A 416     -12.693  -7.920  26.620  1.00 92.06           O
ATOM   3032  N   ALA A 417     -12.657  -9.998  27.474  1.00 94.75           N
ATOM   3033  CA  ALA A 417     -13.571  -9.672  28.559  1.00 94.75           C
ATOM   3034  C   ALA A 417     -12.964 -10.152  29.866  1.00 94.75           C
ATOM   3035  O   ALA A 417     -12.473 -11.282  29.942  1.00 94.75           O
ATOM   3036  CB  ALA A 417     -14.947 -10.310  28.341  1.00 94.75           C
ATOM   3037  N   ILE A 418     -12.991  -9.304  30.888  1.00 96.44           N
ATOM   3038  CA  ILE A 418     -12.598  -9.713  32.231  1.00 96.44           C
ATOM   3039  C   ILE A 418     -13.874  -9.876  33.045  1.00 96.44           C
ATOM   3040  O   ILE A 418     -14.560  -8.887  33.329  1.00 96.44           O
ATOM   3041  CB  ILE A 418     -11.647  -8.698  32.878  1.00 96.44           C
ATOM   3042  CG1 ILE A 418     -10.283  -8.727  32.185  1.00 96.44           C
ATOM   3043  CG2 ILE A 418     -11.492  -8.983  34.363  1.00 96.44           C
ATOM   3044  CD1 ILE A 418      -9.321  -7.677  32.694  1.00 96.44           C
ATOM   3045  N   THR A 419     -14.235 -11.111  33.384  1.00 96.19           N
ATOM   3046  CA  THR A 419     -15.401 -11.346  34.221  1.00 96.19           C
ATOM   3047  C   THR A 419     -14.979 -11.403  35.682  1.00 96.19           C
ATOM   3048  O   THR A 419     -13.964 -12.017  36.015  1.00 96.19           O
ATOM   3049  CB  THR A 419     -16.101 -12.649  33.825  1.00 96.19           C
ATOM   3050  OG1 THR A 419     -16.357 -12.647  32.415  1.00 96.19           O
ATOM   3051  CG2 THR A 419     -17.417 -12.797  34.573  1.00 96.19           C
ATOM   3052  N   PHE A 420     -15.723 -10.735  36.556  1.00 96.25           N
ATOM   3053  CA  PHE A 420     -15.307 -10.649  37.949  1.00 96.25           C
ATOM   3054  C   PHE A 420     -16.180 -11.602  38.754  1.00 96.25           C
ATOM   3055  O   PHE A 420     -17.411 -11.524  38.686  1.00 96.25           O
ATOM   3056  CB  PHE A 420     -15.424  -9.219  38.475  1.00 96.25           C
ATOM   3057  CG  PHE A 420     -14.446  -8.262  37.855  1.00 96.25           C
ATOM   3058  CD1 PHE A 420     -13.188  -8.082  38.405  1.00 96.25           C
ATOM   3059  CD2 PHE A 420     -14.787  -7.538  36.724  1.00 96.25           C
ATOM   3060  CE1 PHE A 420     -12.287  -7.201  37.837  1.00 96.25           C
ATOM   3061  CE2 PHE A 420     -13.891  -6.655  36.152  1.00 96.25           C
ATOM   3062  CZ  PHE A 420     -12.639  -6.486  36.710  1.00 96.25           C
ATOM   3063  N   LEU A 421     -15.553 -12.498  39.509  1.00 96.75           N
ATOM   3064  CA  LEU A 421     -16.306 -13.440  40.324  1.00 96.75           C
ATOM   3065  C   LEU A 421     -16.872 -12.762  41.570  1.00 96.75           C
ATOM   3066  O   LEU A 421     -16.491 -11.640  41.911  1.00 96.75           O
ATOM   3067  CB  LEU A 421     -15.404 -14.623  40.676  1.00 96.75           C
ATOM   3068  CG  LEU A 421     -14.805 -15.333  39.458  1.00 96.75           C
ATOM   3069  CD1 LEU A 421     -13.843 -16.436  39.871  1.00 96.75           C
ATOM   3070  CD2 LEU A 421     -15.907 -15.885  38.567  1.00 96.75           C
ATOM   3071  N   PRO A 422     -17.809 -13.421  42.267  1.00 96.12           N
ATOM   3072  CA  PRO A 422     -18.476 -12.772  43.406  1.00 96.12           C
ATOM   3073  C   PRO A 422     -17.523 -12.333  44.509  1.00 96.12           C
ATOM   3074  O   PRO A 422     -17.880 -11.467  45.317  1.00 96.12           O
ATOM   3075  CB  PRO A 422     -19.463 -13.842  43.914  1.00 96.12           C
ATOM   3076  CG  PRO A 422     -19.773 -14.657  42.723  1.00 96.12           C
ATOM   3077  CD  PRO A 422     -18.470 -14.689  41.931  1.00 96.12           C
ATOM   3078  N   ALA A 423     -16.320 -12.912  44.559  1.00 96.38           N
ATOM   3079  CA  ALA A 423     -15.306 -12.523  45.534  1.00 96.38           C
ATOM   3080  C   ALA A 423     -14.757 -11.120  45.307  1.00 96.38           C
ATOM   3081  O   ALA A 423     -14.299 -10.486  46.263  1.00 96.38           O
ATOM   3082  CB  ALA A 423     -14.162 -13.537  45.525  1.00 96.38           C
ATOM   3083  N   ALA A 424     -14.765 -10.622  44.068  1.00 95.69           N
ATOM   3084  CA  ALA A 424     -14.136  -9.329  43.811  1.00 95.69           C
ATOM   3085  C   ALA A 424     -14.843  -8.198  44.552  1.00 95.69           C
ATOM   3086  O   ALA A 424     -14.191  -7.267  45.038  1.00 95.69           O
ATOM   3087  CB  ALA A 424     -14.109  -9.051  42.309  1.00 95.69           C
ATOM   3088  N   PHE A 425     -16.169  -8.250  44.645  1.00 96.06           N
ATOM   3089  CA  PHE A 425     -16.948  -7.161  45.218  1.00 96.06           C
ATOM   3090  C   PHE A 425     -17.783  -7.666  46.385  1.00 96.06           C
ATOM   3091  O   PHE A 425     -18.404  -8.731  46.297  1.00 96.06           O
ATOM   3092  CB  PHE A 425     -17.889  -6.491  44.205  1.00 96.06           C
ATOM   3093  CG  PHE A 425     -17.927  -7.149  42.862  1.00 96.06           C
ATOM   3094  CD1 PHE A 425     -18.604  -8.343  42.685  1.00 96.06           C
ATOM   3095  CD2 PHE A 425     -17.323  -6.556  41.767  1.00 96.06           C
ATOM   3096  CE1 PHE A 425     -18.657  -8.945  41.450  1.00 96.06           C
ATOM   3097  CE2 PHE A 425     -17.375  -7.155  40.527  1.00 96.06           C
ATOM   3098  CZ  PHE A 425     -18.046  -8.351  40.370  1.00 96.06           C
ATOM   3099  N   THR A 426     -17.788  -6.909  47.480  1.00 92.88           N
ATOM   3100  CA  THR A 426     -18.657  -7.247  48.599  1.00 92.88           C
ATOM   3101  C   THR A 426     -20.096  -7.139  48.116  1.00 92.88           C
ATOM   3102  O   THR A 426     -20.447  -6.211  47.385  1.00 92.88           O
ATOM   3103  CB  THR A 426     -18.417  -6.313  49.786  1.00 92.88           C
ATOM   3104  OG1 THR A 426     -18.279  -4.965  49.319  1.00 92.88           O
ATOM   3105  CG2 THR A 426     -17.166  -6.721  50.548  1.00 92.88           C
ATOM   3106  N   GLY A 427     -20.941  -8.084  48.527  1.00 90.06           N
ATOM   3107  CA  GLY A 427     -22.295  -8.134  48.028  1.00 90.06           C
ATOM   3108  C   GLY A 427     -22.478  -9.050  46.835  1.00 90.06           C
ATOM   3109  O   GLY A 427     -23.616  -9.408  46.511  1.00 90.06           O
ATOM   3110  N   GLY A 428     -21.386  -9.437  46.177  1.00 93.62           N
ATOM   3111  CA  GLY A 428     -21.424 -10.409  45.103  1.00 93.62           C
ATOM   3112  C   GLY A 428     -21.753  -9.875  43.721  1.00 93.62           C
ATOM   3113  O   GLY A 428     -22.008  -8.691  43.491  1.00 93.62           O
ATOM   3114  N   THR A 429     -21.737 -10.819  42.776  1.00 91.38           N
ATOM   3115  CA  THR A 429     -22.112 -10.557  41.389  1.00 91.38           C
ATOM   3116  C   THR A 429     -23.599 -10.272  41.229  1.00 91.38           C
ATOM   3117  O   THR A 429     -23.987  -9.467  40.374  1.00 91.38           O
ATOM   3118  CB  THR A 429     -21.720 -11.745  40.508  1.00 91.38           C
ATOM   3119  OG1 THR A 429     -22.141 -12.965  41.133  1.00 91.38           O
ATOM   3120  CG2 THR A 429     -20.219 -11.787  40.294  1.00 91.38           C
ATOM   3121  N   VAL A 430     -24.451 -10.932  42.015  1.00 88.06           N
ATOM   3122  CA  VAL A 430     -25.888 -10.817  41.780  1.00 88.06           C
ATOM   3123  C   VAL A 430     -26.366  -9.383  41.976  1.00 88.06           C
ATOM   3124  O   VAL A 430     -27.170  -8.877  41.184  1.00 88.06           O
ATOM   3125  CB  VAL A 430     -26.654 -11.795  42.690  1.00 88.06           C
ATOM   3126  CG1 VAL A 430     -28.103 -11.912  42.242  1.00 88.06           C
ATOM   3127  CG2 VAL A 430     -25.978 -13.157  42.693  1.00 88.06           C
ATOM   3128  N   ASP A 431     -25.902  -8.706  43.031  1.00 86.19           N
ATOM   3129  CA  ASP A 431     -26.408  -7.358  43.281  1.00 86.19           C
ATOM   3130  C   ASP A 431     -26.024  -6.401  42.156  1.00 86.19           C
ATOM   3131  O   ASP A 431     -26.842  -5.584  41.719  1.00 86.19           O
ATOM   3132  CB  ASP A 431     -25.890  -6.844  44.624  1.00 86.19           C
ATOM   3133  CG  ASP A 431     -26.370  -7.681  45.793  1.00 86.19           C
ATOM   3134  OD1 ASP A 431     -27.063  -8.693  45.557  1.00 86.19           O
ATOM   3135  OD2 ASP A 431     -26.055  -7.327  46.949  1.00 86.19           O
ATOM   3136  N   LEU A 432     -24.784  -6.487  41.677  1.00 90.00           N
ATOM   3137  CA  LEU A 432     -24.329  -5.631  40.588  1.00 90.00           C
ATOM   3138  C   LEU A 432     -24.975  -6.045  39.263  1.00 90.00           C
ATOM   3139  O   LEU A 432     -25.278  -7.220  39.038  1.00 90.00           O
ATOM   3140  CB  LEU A 432     -22.802  -5.654  40.544  1.00 90.00           C
ATOM   3141  CG  LEU A 432     -22.011  -5.974  39.293  1.00 90.00           C
ATOM   3142  CD1 LEU A 432     -20.685  -5.246  39.311  1.00 90.00           C
ATOM   3143  CD2 LEU A 432     -21.775  -7.470  39.327  1.00 90.00           C
ATOM   3144  N   THR A 433     -25.197  -5.059  38.381  1.00 89.25           N
ATOM   3145  CA  THR A 433     -25.926  -5.336  37.141  1.00 89.25           C
ATOM   3146  C   THR A 433     -25.216  -6.341  36.231  1.00 89.25           C
ATOM   3147  O   THR A 433     -25.861  -7.237  35.673  1.00 89.25           O
ATOM   3148  CB  THR A 433     -26.173  -4.026  36.390  1.00 89.25           C
ATOM   3149  OG1 THR A 433     -26.971  -3.154  37.199  1.00 89.25           O
ATOM   3150  CG2 THR A 433     -26.900  -4.287  35.081  1.00 89.25           C
ATOM   3151  N   CYS A 434     -23.895  -6.226  36.075  1.00 90.81           N
ATOM   3152  CA  CYS A 434     -23.184  -7.057  35.106  1.00 90.81           C
ATOM   3153  C   CYS A 434     -21.874  -7.545  35.706  1.00 90.81           C
ATOM   3154  O   CYS A 434     -21.242  -6.835  36.488  1.00 90.81           O
ATOM   3155  CB  CYS A 434     -22.934  -6.304  33.788  1.00 90.81           C
ATOM   3156  SG  CYS A 434     -22.674  -4.520  33.947  1.00 90.81           S
ATOM   3157  N   THR A 435     -21.402  -8.705  35.249  1.00 93.31           N
ATOM   3158  CA  THR A 435     -20.225  -9.298  35.872  1.00 93.31           C
ATOM   3159  C   THR A 435     -18.909  -9.017  35.154  1.00 93.31           C
ATOM   3160  O   THR A 435     -17.849  -9.256  35.742  1.00 93.31           O
ATOM   3161  CB  THR A 435     -20.407 -10.818  35.991  1.00 93.31           C
ATOM   3162  OG1 THR A 435     -20.420 -11.404  34.683  1.00 93.31           O
ATOM   3163  CG2 THR A 435     -21.713 -11.144  36.701  1.00 93.31           C
ATOM   3164  N   SER A 436     -18.930  -8.522  33.918  1.00 94.19           N
ATOM   3165  CA  SER A 436     -17.712  -8.475  33.121  1.00 94.19           C
ATOM   3166  C   SER A 436     -17.478  -7.087  32.540  1.00 94.19           C
ATOM   3167  O   SER A 436     -18.375  -6.241  32.504  1.00 94.19           O
ATOM   3168  CB  SER A 436     -17.754  -9.506  31.983  1.00 94.19           C
ATOM   3169  OG  SER A 436     -18.802  -9.219  31.074  1.00 94.19           O
ATOM   3170  N   LEU A 437     -16.244  -6.869  32.082  1.00 94.44           N
ATOM   3171  CA  LEU A 437     -15.856  -5.638  31.406  1.00 94.44           C
ATOM   3172  C   LEU A 437     -15.240  -6.006  30.063  1.00 94.44           C
ATOM   3173  O   LEU A 437     -14.416  -6.924  29.989  1.00 94.44           O
ATOM   3174  CB  LEU A 437     -14.851  -4.835  32.244  1.00 94.44           C
ATOM   3175  CG  LEU A 437     -15.394  -3.963  33.379  1.00 94.44           C
ATOM   3176  CD1 LEU A 437     -14.251  -3.392  34.203  1.00 94.44           C
ATOM   3177  CD2 LEU A 437     -16.263  -2.848  32.835  1.00 94.44           C
ATOM   3178  N   ASN A 438     -15.627  -5.294  29.005  1.00 92.88           N
ATOM   3179  CA  ASN A 438     -15.207  -5.633  27.649  1.00 92.88           C
ATOM   3180  C   ASN A 438     -14.201  -4.626  27.099  1.00 92.88           C
ATOM   3181  O   ASN A 438     -14.433  -3.414  27.167  1.00 92.88           O
ATOM   3182  CB  ASN A 438     -16.419  -5.714  26.718  1.00 92.88           C
ATOM   3183  CG  ASN A 438     -16.925  -7.133  26.543  1.00 92.88           C
ATOM   3184  OD1 ASN A 438     -16.319  -7.938  25.836  1.00 92.88           O
ATOM   3185  ND2 ASN A 438     -18.043  -7.446  27.188  1.00 92.88           N
ATOM   3186  N   TYR A 439     -13.089  -5.128  26.558  1.00 92.31           N
ATOM   3187  CA  TYR A 439     -11.992  -4.301  26.077  1.00 92.31           C
ATOM   3188  C   TYR A 439     -11.662  -4.682  24.639  1.00 92.31           C
ATOM   3189  O   TYR A 439     -11.724  -5.863  24.268  1.00 92.31           O
ATOM   3190  CB  TYR A 439     -10.755  -4.444  26.970  1.00 92.31           C
ATOM   3191  CG  TYR A 439     -10.988  -3.973  28.387  1.00 92.31           C
ATOM   3192  CD1 TYR A 439     -10.959  -2.621  28.701  1.00 92.31           C
ATOM   3193  CD2 TYR A 439     -11.250  -4.878  29.407  1.00 92.31           C
ATOM   3194  CE1 TYR A 439     -11.178  -2.182  29.992  1.00 92.31           C
ATOM   3195  CE2 TYR A 439     -11.469  -4.448  30.703  1.00 92.31           C
ATOM   3196  CZ  TYR A 439     -11.432  -3.100  30.988  1.00 92.31           C
ATOM   3197  OH  TYR A 439     -11.648  -2.664  32.275  1.00 92.31           O
ATOM   3198  N   ASP A 440     -11.302  -3.681  23.835  1.00 90.50           N
ATOM   3199  CA  ASP A 440     -10.960  -3.872  22.429  1.00 90.50           C
ATOM   3200  C   ASP A 440      -9.451  -3.743  22.270  1.00 90.50           C
ATOM   3201  O   ASP A 440      -8.873  -2.724  22.664  1.00 90.50           O
ATOM   3202  CB  ASP A 440     -11.678  -2.853  21.543  1.00 90.50           C
ATOM   3203  CG  ASP A 440     -13.184  -2.916  21.681  1.00 90.50           C
ATOM   3204  OD1 ASP A 440     -13.722  -2.295  22.622  1.00 90.50           O
ATOM   3205  OD2 ASP A 440     -13.831  -3.584  20.849  1.00 90.50           O
ATOM   3206  N   PHE A 441      -8.813  -4.761  21.700  1.00 93.56           N
ATOM   3207  CA  PHE A 441      -7.361  -4.773  21.563  1.00 93.56           C
ATOM   3208  C   PHE A 441      -6.980  -4.357  20.147  1.00 93.56           C
ATOM   3209  O   PHE A 441      -7.363  -5.024  19.179  1.00 93.56           O
ATOM   3210  CB  PHE A 441      -6.796  -6.157  21.883  1.00 93.56           C
ATOM   3211  CG  PHE A 441      -6.791  -6.487  23.349  1.00 93.56           C
ATOM   3212  CD1 PHE A 441      -7.959  -6.863  23.993  1.00 93.56           C
ATOM   3213  CD2 PHE A 441      -5.618  -6.423  24.082  1.00 93.56           C
ATOM   3214  CE1 PHE A 441      -7.957  -7.167  25.341  1.00 93.56           C
ATOM   3215  CE2 PHE A 441      -5.609  -6.727  25.430  1.00 93.56           C
ATOM   3216  CZ  PHE A 441      -6.780  -7.099  26.060  1.00 93.56           C
ATOM   3217  N   LYS A 442      -6.231  -3.263  20.021  1.00 91.00           N
ATOM   3218  CA  LYS A 442      -5.899  -2.697  18.720  1.00 91.00           C
ATOM   3219  C   LYS A 442      -4.443  -3.007  18.398  1.00 91.00           C
ATOM   3220  O   LYS A 442      -3.555  -2.733  19.212  1.00 91.00           O
ATOM   3221  CB  LYS A 442      -6.139  -1.186  18.693  1.00 91.00           C
ATOM   3222  CG  LYS A 442      -7.604  -0.788  18.760  1.00 91.00           C
ATOM   3223  CD  LYS A 442      -8.389  -1.367  17.595  1.00 91.00           C
ATOM   3224  CE  LYS A 442      -9.768  -1.832  18.034  1.00 91.00           C
ATOM   3225  NZ  LYS A 442      -9.785  -3.283  18.368  1.00 91.00           N
ATOM   3226  N   PHE A 443      -4.200  -3.578  17.222  1.00 92.31           N
ATOM   3227  CA  PHE A 443      -2.869  -4.027  16.838  1.00 92.31           C
ATOM   3228  C   PHE A 443      -2.401  -3.266  15.605  1.00 92.31           C
ATOM   3229  O   PHE A 443      -3.187  -3.031  14.682  1.00 92.31           O
ATOM   3230  CB  PHE A 443      -2.862  -5.530  16.566  1.00 92.31           C
ATOM   3231  CG  PHE A 443      -3.096  -6.363  17.791  1.00 92.31           C
ATOM   3232  CD1 PHE A 443      -2.083  -6.566  18.709  1.00 92.31           C
ATOM   3233  CD2 PHE A 443      -4.334  -6.939  18.026  1.00 92.31           C
ATOM   3234  CE1 PHE A 443      -2.298  -7.328  19.837  1.00 92.31           C
ATOM   3235  CE2 PHE A 443      -4.555  -7.705  19.153  1.00 92.31           C
ATOM   3236  CZ  PHE A 443      -3.535  -7.900  20.060  1.00 92.31           C
ATOM   3237  N   VAL A 444      -1.129  -2.869  15.590  1.00 86.62           N
ATOM   3238  CA  VAL A 444      -0.569  -2.073  14.502  1.00 86.62           C
ATOM   3239  C   VAL A 444       0.372  -2.949  13.685  1.00 86.62           C
ATOM   3240  O   VAL A 444       1.191  -3.685  14.249  1.00 86.62           O
ATOM   3241  CB  VAL A 444       0.161  -0.827  15.032  1.00 86.62           C
ATOM   3242  CG1 VAL A 444       0.508   0.111  13.887  1.00 86.62           C
ATOM   3243  CG2 VAL A 444      -0.694  -0.113  16.066  1.00 86.62           C
ATOM   3244  N   ASP A 445       0.248  -2.876  12.360  1.00 86.25           N
ATOM   3245  CA  ASP A 445       1.051  -3.707  11.475  1.00 86.25           C
ATOM   3246  C   ASP A 445       2.533  -3.368  11.636  1.00 86.25           C
ATOM   3247  O   ASP A 445       2.878  -2.222  11.939  1.00 86.25           O
ATOM   3248  CB  ASP A 445       0.623  -3.509  10.022  1.00 86.25           C
ATOM   3249  CG  ASP A 445       0.859  -2.094   9.533  1.00 86.25           C
ATOM   3250  OD1 ASP A 445       0.160  -1.174  10.008  1.00 86.25           O
ATOM   3251  OD2 ASP A 445       1.744  -1.901   8.672  1.00 86.25           O
ATOM   3252  N   PRO A 446       3.427  -4.346  11.473  1.00 83.69           N
ATOM   3253  CA  PRO A 446       4.847  -4.089  11.758  1.00 83.69           C
ATOM   3254  C   PRO A 446       5.354  -2.952  10.884  1.00 83.69           C
ATOM   3255  O   PRO A 446       5.110  -2.925   9.675  1.00 83.69           O
ATOM   3256  CB  PRO A 446       5.539  -5.419  11.414  1.00 83.69           C
ATOM   3257  CG  PRO A 446       4.502  -6.270  10.735  1.00 83.69           C
ATOM   3258  CD  PRO A 446       3.169  -5.761  11.185  1.00 83.69           C
ATOM   3259  N   TYR A 447       6.055  -2.002  11.499  1.00 86.44           N
ATOM   3260  CA  TYR A 447       6.459  -0.804  10.770  1.00 86.44           C
ATOM   3261  C   TYR A 447       7.457  -1.154   9.671  1.00 86.44           C
ATOM   3262  O   TYR A 447       8.602  -1.521   9.957  1.00 86.44           O
ATOM   3263  CB  TYR A 447       7.052   0.219  11.735  1.00 86.44           C
ATOM   3264  CG  TYR A 447       6.081   0.701  12.789  1.00 86.44           C
ATOM   3265  CD1 TYR A 447       4.752   0.949  12.474  1.00 86.44           C
ATOM   3266  CD2 TYR A 447       6.493   0.906  14.099  1.00 86.44           C
ATOM   3267  CE1 TYR A 447       3.862   1.396  13.432  1.00 86.44           C
ATOM   3268  CE2 TYR A 447       5.609   1.347  15.065  1.00 86.44           C
ATOM   3269  CZ  TYR A 447       4.295   1.592  14.726  1.00 86.44           C
ATOM   3270  OH  TYR A 447       3.410   2.025  15.686  1.00 86.44           O
ATOM   3271  N   GLY A 448       7.031  -1.044   8.415  1.00 85.31           N
ATOM   3272  CA  GLY A 448       7.917  -1.301   7.296  1.00 85.31           C
ATOM   3273  C   GLY A 448       7.982  -0.085   6.395  1.00 85.31           C
ATOM   3274  O   GLY A 448       6.930   0.486   6.091  1.00 85.31           O
ATOM   3275  N   ILE A 449       9.170   0.346   5.963  1.00 85.25           N
ATOM   3276  CA  ILE A 449       9.215   1.412   4.971  1.00 85.25           C
ATOM   3277  C   ILE A 449       8.585   0.907   3.682  1.00 85.25           C
ATOM   3278  O   ILE A 449       8.876  -0.209   3.234  1.00 85.25           O
ATOM   3279  CB  ILE A 449      10.664   1.869   4.743  1.00 85.25           C
ATOM   3280  CG1 ILE A 449      11.246   2.470   6.022  1.00 85.25           C
ATOM   3281  CG2 ILE A 449      10.738   2.875   3.604  1.00 85.25           C
ATOM   3282  CD1 ILE A 449      12.345   1.636   6.644  1.00 85.25           C
ATOM   3283  N   PHE A 450       7.721   1.715   3.073  1.00 85.25           N
ATOM   3284  CA  PHE A 450       7.106   1.347   1.805  1.00 85.25           C
ATOM   3285  C   PHE A 450       7.462   2.369   0.734  1.00 85.25           C
ATOM   3286  O   PHE A 450       7.270   3.574   0.934  1.00 85.25           O
ATOM   3287  CB  PHE A 450       5.588   1.204   1.943  1.00 85.25           C
ATOM   3288  CG  PHE A 450       5.168   0.197   2.979  1.00 85.25           C
ATOM   3289  CD1 PHE A 450       5.655  -1.100   2.933  1.00 85.25           C
ATOM   3290  CD2 PHE A 450       4.286   0.538   3.989  1.00 85.25           C
ATOM   3291  CE1 PHE A 450       5.274  -2.034   3.878  1.00 85.25           C
ATOM   3292  CE2 PHE A 450       3.901  -0.392   4.937  1.00 85.25           C
ATOM   3293  CZ  PHE A 450       4.396  -1.679   4.881  1.00 85.25           C
ATOM   3294  N   PHE A 451       7.947   1.889  -0.406  1.00 86.44           N
ATOM   3295  CA  PHE A 451       8.258   2.744  -1.544  1.00 86.44           C
ATOM   3296  C   PHE A 451       7.225   2.446  -2.621  1.00 86.44           C
ATOM   3297  O   PHE A 451       7.105   1.297  -3.059  1.00 86.44           O
ATOM   3298  CB  PHE A 451       9.677   2.497  -2.057  1.00 86.44           C
ATOM   3299  CG  PHE A 451       9.900   2.955  -3.471  1.00 86.44           C
ATOM   3300  CD1 PHE A 451      10.096   4.296  -3.756  1.00 86.44           C
ATOM   3301  CD2 PHE A 451       9.921   2.044  -4.515  1.00 86.44           C
ATOM   3302  CE1 PHE A 451      10.304   4.721  -5.055  1.00 86.44           C
ATOM   3303  CE2 PHE A 451      10.128   2.463  -5.816  1.00 86.44           C
ATOM   3304  CZ  PHE A 451      10.320   3.803  -6.086  1.00 86.44           C
ATOM   3305  N   VAL A 452       6.483   3.464  -3.048  1.00 86.12           N
ATOM   3306  CA  VAL A 452       5.386   3.271  -3.983  1.00 86.12           C
ATOM   3307  C   VAL A 452       5.585   4.185  -5.185  1.00 86.12           C
ATOM   3308  O   VAL A 452       5.565   5.421  -5.049  1.00 86.12           O
ATOM   3309  CB  VAL A 452       4.018   3.531  -3.334  1.00 86.12           C
ATOM   3310  CG1 VAL A 452       2.903   3.015  -4.231  1.00 86.12           C
ATOM   3311  CG2 VAL A 452       3.942   2.885  -1.958  1.00 86.12           C
ATOM   3312  N   ASP A 453       5.881   3.592  -6.337  1.00 85.88           N
ATOM   3313  CA  ASP A 453       5.892   4.388  -7.549  1.00 85.88           C
ATOM   3314  C   ASP A 453       4.460   4.835  -7.804  1.00 85.88           C
ATOM   3315  O   ASP A 453       3.513   4.080  -7.569  1.00 85.88           O
ATOM   3316  CB  ASP A 453       6.431   3.580  -8.729  1.00 85.88           C
ATOM   3317  CG  ASP A 453       6.878   4.459  -9.880  1.00 85.88           C
ATOM   3318  OD1 ASP A 453       6.017   4.868 -10.688  1.00 85.88           O
ATOM   3319  OD2 ASP A 453       8.091   4.740  -9.979  1.00 85.88           O
ATOM   3320  N   MET A 454       4.290   6.053  -8.281  1.00 87.56           N
ATOM   3321  CA  MET A 454       2.956   6.610  -8.418  1.00 87.56           C
ATOM   3322  C   MET A 454       2.791   7.096  -9.843  1.00 87.56           C
ATOM   3323  O   MET A 454       3.784   7.362 -10.530  1.00 87.56           O
ATOM   3324  CB  MET A 454       2.704   7.777  -7.451  1.00 87.56           C
ATOM   3325  CG  MET A 454       3.839   8.777  -7.354  1.00 87.56           C
ATOM   3326  SD  MET A 454       3.357  10.308  -6.527  1.00 87.56           S
ATOM   3327  CE  MET A 454       2.557  11.195  -7.859  1.00 87.56           C
ATOM   3328  N   PRO A 455       1.561   7.177 -10.341  1.00 88.56           N
ATOM   3329  CA  PRO A 455       1.382   7.758 -11.669  1.00 88.56           C
ATOM   3330  C   PRO A 455       1.901   9.180 -11.571  1.00 88.56           C
ATOM   3331  O   PRO A 455       1.644   9.875 -10.585  1.00 88.56           O
ATOM   3332  CB  PRO A 455      -0.134   7.704 -11.892  1.00 88.56           C
ATOM   3333  CG  PRO A 455      -0.593   6.577 -11.029  1.00 88.56           C
ATOM   3334  CD  PRO A 455       0.311   6.600  -9.819  1.00 88.56           C
ATOM   3335  N   ASP A 456       2.642   9.616 -12.583  1.00 93.25           N
ATOM   3336  CA  ASP A 456       3.354  10.876 -12.442  1.00 93.25           C
ATOM   3337  C   ASP A 456       2.361  12.011 -12.258  1.00 93.25           C
ATOM   3338  O   ASP A 456       1.320  12.060 -12.920  1.00 93.25           O
ATOM   3339  CB  ASP A 456       4.235  11.132 -13.665  1.00 93.25           C
ATOM   3340  CG  ASP A 456       5.278  10.051 -13.869  1.00 93.25           C
ATOM   3341  OD1 ASP A 456       5.297   9.085 -13.078  1.00 93.25           O
ATOM   3342  OD2 ASP A 456       6.079  10.168 -14.820  1.00 93.25           O
ATOM   3343  N   ALA A 457       2.682  12.932 -11.352  1.00 95.19           N
ATOM   3344  CA  ALA A 457       1.870  14.135 -11.197  1.00 95.19           C
ATOM   3345  C   ALA A 457       2.601  15.282 -11.875  1.00 95.19           C
ATOM   3346  O   ALA A 457       3.704  15.643 -11.465  1.00 95.19           O
ATOM   3347  CB  ALA A 457       1.617  14.444  -9.722  1.00 95.19           C
ATOM   3348  N   THR A 458       1.969  15.883 -12.877  1.00 96.62           N
ATOM   3349  CA  THR A 458       2.633  16.875 -13.709  1.00 96.62           C
ATOM   3350  C   THR A 458       1.919  18.216 -13.666  1.00 96.62           C
ATOM   3351  O   THR A 458       0.695  18.286 -13.824  1.00 96.62           O
ATOM   3352  CB  THR A 458       2.723  16.385 -15.159  1.00 96.62           C
ATOM   3353  OG1 THR A 458       3.444  15.146 -15.202  1.00 96.62           O
ATOM   3354  CG2 THR A 458       3.438  17.408 -16.030  1.00 96.62           C
ATOM   3355  N   ALA A 459       2.698  19.270 -13.452  1.00 96.62           N
ATOM   3356  CA  ALA A 459       2.225  20.641 -13.525  1.00 96.62           C
ATOM   3357  C   ALA A 459       2.709  21.196 -14.856  1.00 96.62           C
ATOM   3358  O   ALA A 459       3.913  21.153 -15.153  1.00 96.62           O
ATOM   3359  CB  ALA A 459       2.745  21.483 -12.361  1.00 96.62           C
ATOM   3360  N   SER A 460       1.764  21.714 -15.640  1.00 95.44           N
ATOM   3361  CA  SER A 460       1.988  22.150 -17.010  1.00 95.44           C
ATOM   3362  C   SER A 460       1.277  23.473 -17.257  1.00 95.44           C
ATOM   3363  O   SER A 460       0.408  23.892 -16.491  1.00 95.44           O
ATOM   3364  CB  SER A 460       1.510  21.098 -18.020  1.00 95.44           C
ATOM   3365  OG  SER A 460       0.139  20.794 -17.830  1.00 95.44           O
ATOM   3366  N   ALA A 461       1.695  24.149 -18.326  1.00 93.25           N
ATOM   3367  CA  ALA A 461       1.018  25.371 -18.749  1.00 93.25           C
ATOM   3368  C   ALA A 461      -0.439  25.117 -19.125  1.00 93.25           C
ATOM   3369  O   ALA A 461      -1.319  25.921 -18.795  1.00 93.25           O
ATOM   3370  CB  ALA A 461       1.761  26.006 -19.924  1.00 93.25           C
ATOM   3371  N   ALA A 462      -0.716  24.009 -19.821  1.00 92.25           N
ATOM   3372  CA  ALA A 462      -2.101  23.676 -20.152  1.00 92.25           C
ATOM   3373  C   ALA A 462      -2.957  23.417 -18.915  1.00 92.25           C
ATOM   3374  O   ALA A 462      -4.096  23.893 -18.840  1.00 92.25           O
ATOM   3375  CB  ALA A 462      -2.134  22.464 -21.083  1.00 92.25           C
ATOM   3376  N   GLN A 463      -2.446  22.673 -17.934  1.00 94.12           N
ATOM   3377  CA  GLN A 463      -3.163  22.493 -16.673  1.00 94.12           C
ATOM   3378  C   GLN A 463      -2.241  22.897 -15.532  1.00 94.12           C
ATOM   3379  O   GLN A 463      -1.239  22.223 -15.274  1.00 94.12           O
ATOM   3380  CB  GLN A 463      -3.636  21.048 -16.515  1.00 94.12           C
ATOM   3381  CG  GLN A 463      -4.344  20.757 -15.204  1.00 94.12           C
ATOM   3382  CD  GLN A 463      -3.755  19.562 -14.482  1.00 94.12           C
ATOM   3383  OE1 GLN A 463      -2.536  19.420 -14.385  1.00 94.12           O
ATOM   3384  NE2 GLN A 463      -4.620  18.695 -13.969  1.00 94.12           N
ATOM   3385  N   THR A 464      -2.603  23.971 -14.826  1.00 94.69           N
ATOM   3386  CA  THR A 464      -1.726  24.500 -13.786  1.00 94.69           C
ATOM   3387  C   THR A 464      -1.541  23.516 -12.637  1.00 94.69           C
ATOM   3388  O   THR A 464      -0.412  23.233 -12.221  1.00 94.69           O
ATOM   3389  CB  THR A 464      -2.278  25.829 -13.266  1.00 94.69           C
ATOM   3390  OG1 THR A 464      -3.603  25.632 -12.757  1.00 94.69           O
ATOM   3391  CG2 THR A 464      -2.318  26.862 -14.382  1.00 94.69           C
ATOM   3392  N   TRP A 465      -2.642  22.982 -12.110  1.00 96.19           N
ATOM   3393  CA  TRP A 465      -2.610  22.151 -10.914  1.00 96.19           C
ATOM   3394  C   TRP A 465      -3.166  20.752 -11.138  1.00 96.19           C
ATOM   3395  O   TRP A 465      -4.258  20.596 -11.694  1.00 96.19           O
ATOM   3396  CB  TRP A 465      -3.416  22.840  -9.811  1.00 96.19           C
ATOM   3397  CG  TRP A 465      -3.485  22.082  -8.544  1.00 96.19           C
ATOM   3398  CD1 TRP A 465      -2.503  21.935  -7.617  1.00 96.19           C
ATOM   3399  CD2 TRP A 465      -4.614  21.349  -8.058  1.00 96.19           C
ATOM   3400  NE1 TRP A 465      -2.951  21.161  -6.576  1.00 96.19           N
ATOM   3401  CE2 TRP A 465      -4.245  20.785  -6.825  1.00 96.19           C
ATOM   3402  CE3 TRP A 465      -5.903  21.117  -8.548  1.00 96.19           C
ATOM   3403  CZ2 TRP A 465      -5.115  20.000  -6.074  1.00 96.19           C
ATOM   3404  CZ3 TRP A 465      -6.767  20.340  -7.800  1.00 96.19           C
ATOM   3405  CH2 TRP A 465      -6.370  19.793  -6.575  1.00 96.19           C
ATOM   3406  N   LYS A 466      -2.419  19.740 -10.694  1.00 96.12           N
ATOM   3407  CA  LYS A 466      -2.883  18.358 -10.726  1.00 96.12           C
ATOM   3408  C   LYS A 466      -2.921  17.789  -9.311  1.00 96.12           C
ATOM   3409  O   LYS A 466      -1.929  17.881  -8.576  1.00 96.12           O
ATOM   3410  CB  LYS A 466      -1.983  17.498 -11.618  1.00 96.12           C
ATOM   3411  CG  LYS A 466      -2.378  16.031 -11.669  1.00 96.12           C
ATOM   3412  CD  LYS A 466      -3.760  15.851 -12.274  1.00 96.12           C
ATOM   3413  CE  LYS A 466      -4.289  14.446 -12.035  1.00 96.12           C
ATOM   3414  NZ  LYS A 466      -5.730  14.327 -12.390  1.00 96.12           N
ATOM   3415  N   ALA A 467      -4.073  17.250  -8.917  1.00 94.81           N
ATOM   3416  CA  ALA A 467      -4.210  16.587  -7.624  1.00 94.81           C
ATOM   3417  C   ALA A 467      -3.518  15.224  -7.618  1.00 94.81           C
ATOM   3418  O   ALA A 467      -3.543  14.506  -8.621  1.00 94.81           O
ATOM   3419  CB  ALA A 467      -5.686  16.419  -7.269  1.00 94.81           C
ATOM   3420  N   PHE A 468      -2.898  14.852  -6.496  1.00 94.44           N
ATOM   3421  CA  PHE A 468      -2.391  13.487  -6.386  1.00 94.44           C
ATOM   3422  C   PHE A 468      -2.498  13.050  -4.928  1.00 94.44           C
ATOM   3423  O   PHE A 468      -2.593  13.879  -4.020  1.00 94.44           O
ATOM   3424  CB  PHE A 468      -0.981  13.327  -6.985  1.00 94.44           C
ATOM   3425  CG  PHE A 468       0.145  13.811  -6.118  1.00 94.44           C
ATOM   3426  CD1 PHE A 468       0.546  15.135  -6.157  1.00 94.44           C
ATOM   3427  CD2 PHE A 468       0.842  12.927  -5.309  1.00 94.44           C
ATOM   3428  CE1 PHE A 468       1.605  15.575  -5.386  1.00 94.44           C
ATOM   3429  CE2 PHE A 468       1.897  13.362  -4.531  1.00 94.44           C
ATOM   3430  CZ  PHE A 468       2.282  14.686  -4.572  1.00 94.44           C
ATOM   3431  N   LYS A 469      -2.548  11.733  -4.712  1.00 93.94           N
ATOM   3432  CA  LYS A 469      -2.650  11.187  -3.365  1.00 93.94           C
ATOM   3433  C   LYS A 469      -1.636  10.075  -3.132  1.00 93.94           C
ATOM   3434  O   LYS A 469      -1.272   9.341  -4.055  1.00 93.94           O
ATOM   3435  CB  LYS A 469      -4.064  10.651  -3.096  1.00 93.94           C
ATOM   3436  CG  LYS A 469      -5.049  11.705  -2.618  1.00 93.94           C
ATOM   3437  CD  LYS A 469      -6.209  11.077  -1.865  1.00 93.94           C
ATOM   3438  CE  LYS A 469      -7.080  12.136  -1.209  1.00 93.94           C
ATOM   3439  NZ  LYS A 469      -8.008  11.547  -0.204  1.00 93.94           N
ATOM   3440  N   ILE A 470      -1.181   9.957  -1.882  1.00 92.31           N
ATOM   3441  CA  ILE A 470      -0.298   8.866  -1.475  1.00 92.31           C
ATOM   3442  C   ILE A 470      -1.163   7.722  -0.953  1.00 92.31           C
ATOM   3443  O   ILE A 470      -2.370   7.891  -0.749  1.00 92.31           O
ATOM   3444  CB  ILE A 470       0.736   9.323  -0.429  1.00 92.31           C
ATOM   3445  CG1 ILE A 470       0.053   9.702   0.885  1.00 92.31           C
ATOM   3446  CG2 ILE A 470       1.553  10.491  -0.964  1.00 92.31           C
ATOM   3447  CD1 ILE A 470       1.004  10.235   1.934  1.00 92.31           C
ATOM   3448  N   ASP A 471      -0.560   6.549  -0.738  1.00 88.81           N
ATOM   3449  CA  ASP A 471      -1.343   5.376  -0.354  1.00 88.81           C
ATOM   3450  C   ASP A 471      -1.733   5.381   1.123  1.00 88.81           C
ATOM   3451  O   ASP A 471      -2.875   5.052   1.462  1.00 88.81           O
ATOM   3452  CB  ASP A 471      -0.585   4.088  -0.685  1.00 88.81           C
ATOM   3453  CG  ASP A 471      -0.547   3.798  -2.172  1.00 88.81           C
ATOM   3454  OD1 ASP A 471      -1.165   4.561  -2.945  1.00 88.81           O
ATOM   3455  OD2 ASP A 471       0.096   2.804  -2.569  1.00 88.81           O
ATOM   3456  N   LYS A 472      -0.812   5.748   2.013  1.00 85.12           N
ATOM   3457  CA  LYS A 472      -1.028   5.646   3.451  1.00 85.12           C
ATOM   3458  C   LYS A 472      -0.838   6.986   4.150  1.00 85.12           C
ATOM   3459  O   LYS A 472       0.058   7.762   3.804  1.00 85.12           O
ATOM   3460  CB  LYS A 472      -0.087   4.608   4.074  1.00 85.12           C
ATOM   3461  CG  LYS A 472      -0.453   3.168   3.754  1.00 85.12           C
ATOM   3462  CD  LYS A 472       0.315   2.194   4.633  1.00 85.12           C
ATOM   3463  CE  LYS A 472      -0.037   0.753   4.300  1.00 85.12           C
ATOM   3464  NZ  LYS A 472       0.544  -0.202   5.284  1.00 85.12           N
ATOM   3465  N   GLY A 473      -1.685   7.238   5.134  1.00 85.50           N
ATOM   3466  CA  GLY A 473      -1.598   8.399   6.000  1.00 85.50           C
ATOM   3467  C   GLY A 473      -2.990   8.910   6.319  1.00 85.50           C
ATOM   3468  O   GLY A 473      -3.970   8.596   5.644  1.00 85.50           O
ATOM   3469  N   ASP A 474      -3.081   9.711   7.387  1.00 81.94           N
ATOM   3470  CA  ASP A 474      -4.377  10.274   7.756  1.00 81.94           C
ATOM   3471  C   ASP A 474      -4.900  11.195   6.663  1.00 81.94           C
ATOM   3472  O   ASP A 474      -6.087  11.152   6.317  1.00 81.94           O
ATOM   3473  CB  ASP A 474      -4.267  11.022   9.084  1.00 81.94           C
ATOM   3474  CG  ASP A 474      -3.866  10.117  10.231  1.00 81.94           C
ATOM   3475  OD1 ASP A 474      -4.135   8.900  10.153  1.00 81.94           O
ATOM   3476  OD2 ASP A 474      -3.280  10.622  11.212  1.00 81.94           O
ATOM   3477  N   ASP A 475      -4.031  12.035   6.108  1.00 86.81           N
ATOM   3478  CA  ASP A 475      -4.355  12.831   4.935  1.00 86.81           C
ATOM   3479  C   ASP A 475      -3.377  12.422   3.844  1.00 86.81           C
ATOM   3480  O   ASP A 475      -2.156  12.545   4.044  1.00 86.81           O
ATOM   3481  CB  ASP A 475      -4.252  14.330   5.225  1.00 86.81           C
ATOM   3482  CG  ASP A 475      -4.900  15.178   4.148  1.00 86.81           C
ATOM   3483  OD1 ASP A 475      -5.565  14.607   3.258  1.00 86.81           O
ATOM   3484  OD2 ASP A 475      -4.744  16.417   4.190  1.00 86.81           O
ATOM   3485  N   PRO A 476      -3.831  11.938   2.690  1.00 88.56           N
ATOM   3486  CA  PRO A 476      -2.903  11.663   1.583  1.00 88.56           C
ATOM   3487  C   PRO A 476      -2.891  12.695   0.462  1.00 88.56           C
ATOM   3488  O   PRO A 476      -2.095  12.537  -0.469  1.00 88.56           O
ATOM   3489  CB  PRO A 476      -3.429  10.322   1.051  1.00 88.56           C
ATOM   3490  CG  PRO A 476      -4.890  10.270   1.448  1.00 88.56           C
ATOM   3491  CD  PRO A 476      -5.161  11.350   2.461  1.00 88.56           C
ATOM   3492  N   ALA A 477      -3.724  13.728   0.524  1.00 92.69           N
ATOM   3493  CA  ALA A 477      -3.846  14.642  -0.600  1.00 92.69           C
ATOM   3494  C   ALA A 477      -2.686  15.626  -0.687  1.00 92.69           C
ATOM   3495  O   ALA A 477      -2.255  16.201   0.316  1.00 92.69           O
ATOM   3496  CB  ALA A 477      -5.164  15.412  -0.508  1.00 92.69           C
ATOM   3497  N   PHE A 478      -2.187  15.809  -1.907  1.00 95.69           N
ATOM   3498  CA  PHE A 478      -1.108  16.725  -2.232  1.00 95.69           C
ATOM   3499  C   PHE A 478      -1.461  17.321  -3.585  1.00 95.69           C
ATOM   3500  O   PHE A 478      -2.241  16.737  -4.345  1.00 95.69           O
ATOM   3501  CB  PHE A 478       0.255  16.030  -2.312  1.00 95.69           C
ATOM   3502  CG  PHE A 478       0.990  15.932  -1.007  1.00 95.69           C
ATOM   3503  CD1 PHE A 478       1.662  17.028  -0.493  1.00 95.69           C
ATOM   3504  CD2 PHE A 478       1.058  14.729  -0.323  1.00 95.69           C
ATOM   3505  CE1 PHE A 478       2.360  16.937   0.696  1.00 95.69           C
ATOM   3506  CE2 PHE A 478       1.755  14.631   0.866  1.00 95.69           C
ATOM   3507  CZ  PHE A 478       2.411  15.736   1.373  1.00 95.69           C
ATOM   3508  N   GLY A 479      -0.892  18.472  -3.914  1.00 95.00           N
ATOM   3509  CA  GLY A 479      -1.116  19.052  -5.223  1.00 95.00           C
ATOM   3510  C   GLY A 479       0.144  19.549  -5.897  1.00 95.00           C
ATOM   3511  O   GLY A 479       1.106  19.946  -5.245  1.00 95.00           O
ATOM   3512  N   SER A 480       0.134  19.505  -7.228  1.00 95.94           N
ATOM   3513  CA  SER A 480       1.209  20.071  -8.033  1.00 95.94           C
ATOM   3514  C   SER A 480       0.644  21.332  -8.672  1.00 95.94           C
ATOM   3515  O   SER A 480      -0.287  21.238  -9.477  1.00 95.94           O
ATOM   3516  CB  SER A 480       1.690  19.082  -9.093  1.00 95.94           C
ATOM   3517  OG  SER A 480       0.656  18.776 -10.013  1.00 95.94           O
ATOM   3518  N   TRP A 481       1.199  22.502  -8.351  1.00 96.38           N
ATOM   3519  CA  TRP A 481       0.576  23.758  -8.753  1.00 96.38           C
ATOM   3520  C   TRP A 481       1.581  24.622  -9.495  1.00 96.38           C
ATOM   3521  O   TRP A 481       2.676  24.881  -8.986  1.00 96.38           O
ATOM   3522  CB  TRP A 481       0.025  24.506  -7.535  1.00 96.38           C
ATOM   3523  CG  TRP A 481      -0.875  25.652  -7.885  1.00 96.38           C
ATOM   3524  CD1 TRP A 481      -1.505  25.867  -9.076  1.00 96.38           C
ATOM   3525  CD2 TRP A 481      -1.250  26.740  -7.031  1.00 96.38           C
ATOM   3526  NE1 TRP A 481      -2.246  27.022  -9.018  1.00 96.38           N
ATOM   3527  CE2 TRP A 481      -2.107  27.577  -7.773  1.00 96.38           C
ATOM   3528  CE3 TRP A 481      -0.943  27.088  -5.712  1.00 96.38           C
ATOM   3529  CZ2 TRP A 481      -2.660  28.740  -7.240  1.00 96.38           C
ATOM   3530  CZ3 TRP A 481      -1.493  28.243  -5.185  1.00 96.38           C
ATOM   3531  CH2 TRP A 481      -2.342  29.054  -5.948  1.00 96.38           C
ATOM   3532  N   ARG A 482       1.243  25.029 -10.715  1.00 96.50           N
ATOM   3533  CA  ARG A 482       2.052  26.038 -11.392  1.00 96.50           C
ATOM   3534  C   ARG A 482       1.466  27.401 -11.047  1.00 96.50           C
ATOM   3535  O   ARG A 482       0.552  27.890 -11.713  1.00 96.50           O
ATOM   3536  CB  ARG A 482       2.061  25.784 -12.894  1.00 96.50           C
ATOM   3537  CG  ARG A 482       2.892  26.756 -13.709  1.00 96.50           C
ATOM   3538  CD  ARG A 482       2.717  26.481 -15.194  1.00 96.50           C
ATOM   3539  NE  ARG A 482       2.980  27.659 -16.013  1.00 96.50           N
ATOM   3540  CZ  ARG A 482       2.051  28.531 -16.380  1.00 96.50           C
ATOM   3541  NH1 ARG A 482       0.786  28.387 -16.021  1.00 96.50           N
ATOM   3542  NH2 ARG A 482       2.398  29.571 -17.133  1.00 96.50           N
ATOM   3543  N   TYR A 483       1.981  28.025  -9.981  1.00 93.44           N
ATOM   3544  CA  TYR A 483       1.456  29.332  -9.595  1.00 93.44           C
ATOM   3545  C   TYR A 483       1.738  30.357 -10.682  1.00 93.44           C
ATOM   3546  O   TYR A 483       0.882  31.182 -11.022  1.00 93.44           O
ATOM   3547  CB  TYR A 483       2.060  29.771  -8.263  1.00 93.44           C
ATOM   3548  CG  TYR A 483       1.797  31.219  -7.911  1.00 93.44           C
ATOM   3549  CD1 TYR A 483       0.536  31.637  -7.507  1.00 93.44           C
ATOM   3550  CD2 TYR A 483       2.811  32.165  -7.976  1.00 93.44           C
ATOM   3551  CE1 TYR A 483       0.292  32.957  -7.179  1.00 93.44           C
ATOM   3552  CE2 TYR A 483       2.576  33.488  -7.653  1.00 93.44           C
ATOM   3553  CZ  TYR A 483       1.315  33.878  -7.254  1.00 93.44           C
ATOM   3554  OH  TYR A 483       1.075  35.195  -6.934  1.00 93.44           O
ATOM   3555  N   THR A 484       2.947  30.305 -11.233  1.00 93.00           N
ATOM   3556  CA  THR A 484       3.439  31.200 -12.264  1.00 93.00           C
ATOM   3557  C   THR A 484       4.277  30.331 -13.191  1.00 93.00           C
ATOM   3558  O   THR A 484       4.697  29.235 -12.813  1.00 93.00           O
ATOM   3559  CB  THR A 484       4.238  32.367 -11.645  1.00 93.00           C
ATOM   3560  OG1 THR A 484       3.347  33.209 -10.904  1.00 93.00           O
ATOM   3561  CG2 THR A 484       4.925  33.223 -12.704  1.00 93.00           C
ATOM   3562  N   ALA A 485       4.510  30.794 -14.418  1.00 91.19           N
ATOM   3563  CA  ALA A 485       5.387  30.032 -15.299  1.00 91.19           C
ATOM   3564  C   ALA A 485       6.787  29.910 -14.707  1.00 91.19           C
ATOM   3565  O   ALA A 485       7.395  28.833 -14.741  1.00 91.19           O
ATOM   3566  CB  ALA A 485       5.444  30.686 -16.679  1.00 91.19           C
ATOM   3567  N   ASN A 486       7.313  31.009 -14.160  1.00 87.62           N
ATOM   3568  CA  ASN A 486       8.571  30.971 -13.417  1.00 87.62           C
ATOM   3569  C   ASN A 486       8.496  30.150 -12.129  1.00 87.62           C
ATOM   3570  O   ASN A 486       9.447  29.433 -11.799  1.00 87.62           O
ATOM   3571  CB  ASN A 486       9.024  32.397 -13.103  1.00 87.62           C
ATOM   3572  CG  ASN A 486      10.435  32.679 -13.581  1.00 87.62           C
ATOM   3573  OD1 ASN A 486      11.314  31.822 -13.497  1.00 87.62           O
ATOM   3574  ND2 ASN A 486      10.658  33.887 -14.086  1.00 87.62           N
ATOM   3575  N   ALA A 487       7.391  30.230 -11.387  1.00 94.38           N
ATOM   3576  CA  ALA A 487       7.325  29.642 -10.051  1.00 94.38           C
ATOM   3577  C   ALA A 487       6.466  28.385  -9.981  1.00 94.38           C
ATOM   3578  O   ALA A 487       5.294  28.398 -10.370  1.00 94.38           O
ATOM   3579  CB  ALA A 487       6.798  30.670  -9.047  1.00 94.38           C
ATOM   3580  N   LEU A 488       7.053  27.314  -9.450  1.00 97.31           N
ATOM   3581  CA  LEU A 488       6.393  26.031  -9.236  1.00 97.31           C
ATOM   3582  C   LEU A 488       6.184  25.832  -7.740  1.00 97.31           C
ATOM   3583  O   LEU A 488       7.138  25.970  -6.964  1.00 97.31           O
ATOM   3584  CB  LEU A 488       7.220  24.882  -9.819  1.00 97.31           C
ATOM   3585  CG  LEU A 488       7.336  24.840 -11.344  1.00 97.31           C
ATOM   3586  CD1 LEU A 488       8.213  23.678 -11.784  1.00 97.31           C
ATOM   3587  CD2 LEU A 488       5.960  24.752 -11.984  1.00 97.31           C
ATOM   3588  N   LYS A 489       4.952  25.495  -7.336  1.00 96.88           N
ATOM   3589  CA  LYS A 489       4.602  25.293  -5.938  1.00 96.88           C
ATOM   3590  C   LYS A 489       3.998  23.909  -5.734  1.00 96.88           C
ATOM   3591  O   LYS A 489       3.452  23.302  -6.663  1.00 96.88           O
ATOM   3592  CB  LYS A 489       3.541  26.307  -5.481  1.00 96.88           C
ATOM   3593  CG  LYS A 489       3.939  27.762  -5.415  1.00 96.88           C
ATOM   3594  CD  LYS A 489       2.725  28.580  -4.964  1.00 96.88           C
ATOM   3595  CE  LYS A 489       3.018  30.066  -4.837  1.00 96.88           C
ATOM   3596  NZ  LYS A 489       1.813  30.835  -4.421  1.00 96.88           N
ATOM   3597  N   ILE A 490       4.119  23.399  -4.511  1.00 95.69           N
ATOM   3598  CA  ILE A 490       3.472  22.155  -4.114  1.00 95.69           C
ATOM   3599  C   ILE A 490       2.359  22.489  -3.127  1.00 95.69           C
ATOM   3600  O   ILE A 490       2.620  23.073  -2.068  1.00 95.69           O
ATOM   3601  CB  ILE A 490       4.473  21.164  -3.501  1.00 95.69           C
ATOM   3602  CG1 ILE A 490       5.423  20.633  -4.578  1.00 95.69           C
ATOM   3603  CG2 ILE A 490       3.740  20.019  -2.818  1.00 95.69           C
ATOM   3604  CD1 ILE A 490       6.320  19.510  -4.104  1.00 95.69           C
ATOM   3605  N   GLU A 491       1.120  22.132  -3.467  1.00 93.81           N
ATOM   3606  CA  GLU A 491       0.012  22.326  -2.539  1.00 93.81           C
ATOM   3607  C   GLU A 491       0.173  21.340  -1.390  1.00 93.81           C
ATOM   3608  O   GLU A 491      -0.231  20.174  -1.508  1.00 93.81           O
ATOM   3609  CB  GLU A 491      -1.345  22.165  -3.225  1.00 93.81           C
ATOM   3610  CG  GLU A 491      -2.304  23.310  -2.913  1.00 93.81           C
ATOM   3611  CD  GLU A 491      -3.358  23.517  -3.980  1.00 93.81           C
ATOM   3612  OE1 GLU A 491      -3.022  23.415  -5.175  1.00 93.81           O
ATOM   3613  OE2 GLU A 491      -4.524  23.783  -3.621  1.00 93.81           O
ATOM   3614  N   THR A 492       0.841  21.800  -0.326  1.00 92.31           N
ATOM   3615  CA  THR A 492       1.140  20.970   0.839  1.00 92.31           C
ATOM   3616  C   THR A 492      -0.117  20.495   1.560  1.00 92.31           C
ATOM   3617  O   THR A 492      -0.156  19.367   2.067  1.00 92.31           O
ATOM   3618  CB  THR A 492       2.032  21.745   1.809  1.00 92.31           C
ATOM   3619  OG1 THR A 492       1.258  22.758   2.464  1.00 92.31           O
ATOM   3620  CG2 THR A 492       3.178  22.405   1.064  1.00 92.31           C
ATOM   3621  N   TYR A 493      -1.145  21.345   1.632  1.00 89.38           N
ATOM   3622  CA  TYR A 493      -2.328  21.095   2.464  1.00 89.38           C
ATOM   3623  C   TYR A 493      -1.956  20.964   3.942  1.00 89.38           C
ATOM   3624  O   TYR A 493      -2.448  20.080   4.647  1.00 89.38           O
ATOM   3625  CB  TYR A 493      -3.121  19.875   1.988  1.00 89.38           C
ATOM   3626  CG  TYR A 493      -3.708  20.034   0.608  1.00 89.38           C
ATOM   3627  CD1 TYR A 493      -4.551  21.099   0.321  1.00 89.38           C
ATOM   3628  CD2 TYR A 493      -3.437  19.120  -0.400  1.00 89.38           C
ATOM   3629  CE1 TYR A 493      -5.098  21.257  -0.931  1.00 89.38           C
ATOM   3630  CE2 TYR A 493      -3.984  19.269  -1.660  1.00 89.38           C
ATOM   3631  CZ  TYR A 493      -4.813  20.341  -1.917  1.00 89.38           C
ATOM   3632  OH  TYR A 493      -5.368  20.504  -3.161  1.00 89.38           O
ATOM   3633  N   ALA A 494      -1.048  21.835   4.391  1.00 89.12           N
ATOM   3634  CA  ALA A 494      -0.545  22.003   5.765  1.00 89.12           C
ATOM   3635  C   ALA A 494       0.528  20.998   6.163  1.00 89.12           C
ATOM   3636  O   ALA A 494       0.873  20.925   7.353  1.00 89.12           O
ATOM   3637  CB  ALA A 494      -1.664  21.959   6.813  1.00 89.12           C
ATOM   3638  N   LYS A 495       1.068  20.224   5.228  1.00 94.06           N
ATOM   3639  CA  LYS A 495       2.152  19.295   5.522  1.00 94.06           C
ATOM   3640  C   LYS A 495       3.487  19.973   5.226  1.00 94.06           C
ATOM   3641  O   LYS A 495       3.750  20.372   4.087  1.00 94.06           O
ATOM   3642  CB  LYS A 495       1.958  18.002   4.732  1.00 94.06           C
ATOM   3643  CG  LYS A 495       0.817  17.161   5.309  1.00 94.06           C
ATOM   3644  CD  LYS A 495       0.485  15.934   4.482  1.00 94.06           C
ATOM   3645  CE  LYS A 495      -0.294  16.319   3.236  1.00 94.06           C
ATOM   3646  NZ  LYS A 495      -1.360  17.315   3.533  1.00 94.06           N
ATOM   3647  N   LYS A 496       4.329  20.090   6.252  1.00 96.94           N
ATOM   3648  CA  LYS A 496       5.537  20.902   6.173  1.00 96.94           C
ATOM   3649  C   LYS A 496       6.646  20.208   5.390  1.00 96.94           C
ATOM   3650  O   LYS A 496       6.949  19.035   5.628  1.00 96.94           O
ATOM   3651  CB  LYS A 496       6.033  21.230   7.582  1.00 96.94           C
ATOM   3652  CG  LYS A 496       5.018  21.950   8.452  1.00 96.94           C
ATOM   3653  CD  LYS A 496       5.654  22.448   9.740  1.00 96.94           C
ATOM   3654  CE  LYS A 496       4.604  22.725  10.804  1.00 96.94           C
ATOM   3655  NZ  LYS A 496       3.810  21.509  11.131  1.00 96.94           N
ATOM   3656  N   LEU A 497       7.248  20.940   4.455  1.00 98.06           N
ATOM   3657  CA  LEU A 497       8.288  20.425   3.578  1.00 98.06           C
ATOM   3658  C   LEU A 497       9.639  20.971   4.028  1.00 98.06           C
ATOM   3659  O   LEU A 497       9.734  22.106   4.503  1.00 98.06           O
ATOM   3660  CB  LEU A 497       8.025  20.817   2.121  1.00 98.06           C
ATOM   3661  CG  LEU A 497       6.657  20.433   1.551  1.00 98.06           C
ATOM   3662  CD1 LEU A 497       6.428  21.098   0.208  1.00 98.06           C
ATOM   3663  CD2 LEU A 497       6.534  18.931   1.420  1.00 98.06           C
ATOM   3664  N   VAL A 498      10.685  20.152   3.890  1.00 98.12           N
ATOM   3665  CA  VAL A 498      12.035  20.620   4.195  1.00 98.12           C
ATOM   3666  C   VAL A 498      12.387  21.791   3.288  1.00 98.12           C
ATOM   3667  O   VAL A 498      12.344  21.674   2.057  1.00 98.12           O
ATOM   3668  CB  VAL A 498      13.052  19.485   4.039  1.00 98.12           C
ATOM   3669  CG1 VAL A 498      14.453  19.980   4.370  1.00 98.12           C
ATOM   3670  CG2 VAL A 498      12.681  18.305   4.915  1.00 98.12           C
ATOM   3671  N   CYS A 499      12.739  22.927   3.887  1.00 98.00           N
ATOM   3672  CA  CYS A 499      12.991  24.140   3.125  1.00 98.00           C
ATOM   3673  C   CYS A 499      14.342  24.719   3.524  1.00 98.00           C
ATOM   3674  O   CYS A 499      14.865  24.428   4.603  1.00 98.00           O
ATOM   3675  CB  CYS A 499      11.881  25.175   3.353  1.00 98.00           C
ATOM   3676  SG  CYS A 499      10.316  24.766   2.548  1.00 98.00           S
ATOM   3677  N   GLU A 500      14.917  25.533   2.635  1.00 96.94           N
ATOM   3678  CA  GLU A 500      16.204  26.149   2.933  1.00 96.94           C
ATOM   3679  C   GLU A 500      16.047  27.050   4.149  1.00 96.94           C
ATOM   3680  O   GLU A 500      15.014  27.706   4.311  1.00 96.94           O
ATOM   3681  CB  GLU A 500      16.708  26.950   1.731  1.00 96.94           C
ATOM   3682  CG  GLU A 500      16.736  26.168   0.428  1.00 96.94           C
ATOM   3683  CD  GLU A 500      18.022  25.386   0.240  1.00 96.94           C
ATOM   3684  OE1 GLU A 500      18.844  25.351   1.180  1.00 96.94           O
ATOM   3685  OE2 GLU A 500      18.211  24.804  -0.849  1.00 96.94           O
ATOM   3686  N   THR A 501      17.053  27.070   5.026  1.00 93.88           N
ATOM   3687  CA  THR A 501      16.849  27.773   6.285  1.00 93.88           C
ATOM   3688  C   THR A 501      16.602  29.257   6.034  1.00 93.88           C
ATOM   3689  O   THR A 501      17.313  29.900   5.257  1.00 93.88           O
ATOM   3690  CB  THR A 501      18.063  27.585   7.196  1.00 93.88           C
ATOM   3691  OG1 THR A 501      18.353  26.188   7.326  1.00 93.88           O
ATOM   3692  CG2 THR A 501      17.793  28.170   8.575  1.00 93.88           C
ATOM   3693  N   GLY A 502      15.585  29.790   6.702  1.00 90.25           N
ATOM   3694  CA  GLY A 502      15.186  31.177   6.608  1.00 90.25           C
ATOM   3695  C   GLY A 502      14.355  31.517   5.390  1.00 90.25           C
ATOM   3696  O   GLY A 502      14.047  32.698   5.184  1.00 90.25           O
ATOM   3697  N   THR A 503      13.981  30.528   4.578  1.00 94.12           N
ATOM   3698  CA  THR A 503      13.284  30.764   3.321  1.00 94.12           C
ATOM   3699  C   THR A 503      12.104  29.817   3.177  1.00 94.12           C
ATOM   3700  O   THR A 503      12.097  28.720   3.743  1.00 94.12           O
ATOM   3701  CB  THR A 503      14.210  30.588   2.098  1.00 94.12           C
ATOM   3702  OG1 THR A 503      14.305  29.198   1.763  1.00 94.12           O
ATOM   3703  CG2 THR A 503      15.605  31.139   2.371  1.00 94.12           C
ATOM   3704  N   ARG A 504      11.101  30.248   2.412  1.00 94.12           N
ATOM   3705  CA  ARG A 504       9.997  29.354   2.092  1.00 94.12           C
ATOM   3706  C   ARG A 504      10.381  28.341   1.019  1.00 94.12           C
ATOM   3707  O   ARG A 504       9.677  27.339   0.848  1.00 94.12           O
ATOM   3708  CB  ARG A 504       8.778  30.158   1.636  1.00 94.12           C
ATOM   3709  CG  ARG A 504       8.178  31.041   2.717  1.00 94.12           C
ATOM   3710  CD  ARG A 504       6.784  31.506   2.336  1.00 94.12           C
ATOM   3711  NE  ARG A 504       5.869  30.384   2.161  1.00 94.12           N
ATOM   3712  CZ  ARG A 504       5.067  29.918   3.108  1.00 94.12           C
ATOM   3713  NH1 ARG A 504       5.015  30.475   4.307  1.00 94.12           N
ATOM   3714  NH2 ARG A 504       4.292  28.870   2.844  1.00 94.12           N
ATOM   3715  N   ASN A 505      11.468  28.596   0.288  1.00 97.31           N
ATOM   3716  CA  ASN A 505      11.873  27.744  -0.825  1.00 97.31           C
ATOM   3717  C   ASN A 505      12.251  26.347  -0.351  1.00 97.31           C
ATOM   3718  O   ASN A 505      12.997  26.190   0.619  1.00 97.31           O
ATOM   3719  CB  ASN A 505      13.047  28.382  -1.567  1.00 97.31           C
ATOM   3720  CG  ASN A 505      12.639  29.610  -2.352  1.00 97.31           C
ATOM   3721  OD1 ASN A 505      13.463  30.472  -2.654  1.00 97.31           O
ATOM   3722  ND2 ASN A 505      11.355  29.701  -2.678  1.00 97.31           N
ATOM   3723  N   ILE A 506      11.752  25.327  -1.053  1.00 98.12           N
ATOM   3724  CA  ILE A 506      12.039  23.950  -0.671  1.00 98.12           C
ATOM   3725  C   ILE A 506      13.497  23.629  -0.975  1.00 98.12           C
ATOM   3726  O   ILE A 506      14.029  24.008  -2.027  1.00 98.12           O
ATOM   3727  CB  ILE A 506      11.094  22.990  -1.413  1.00 98.12           C
ATOM   3728  CG1 ILE A 506       9.635  23.329  -1.105  1.00 98.12           C
ATOM   3729  CG2 ILE A 506      11.392  21.543  -1.047  1.00 98.12           C
ATOM   3730  CD1 ILE A 506       8.655  22.680  -2.053  1.00 98.12           C
ATOM   3731  N   THR A 507      14.154  22.930  -0.052  1.00 98.00           N
ATOM   3732  CA  THR A 507      15.525  22.493  -0.281  1.00 98.00           C
ATOM   3733  C   THR A 507      15.591  21.475  -1.412  1.00 98.00           C
ATOM   3734  O   THR A 507      14.739  20.589  -1.520  1.00 98.00           O
ATOM   3735  CB  THR A 507      16.119  21.874   0.985  1.00 98.00           C
ATOM   3736  OG1 THR A 507      15.698  22.616   2.133  1.00 98.00           O
ATOM   3737  CG2 THR A 507      17.640  21.879   0.917  1.00 98.00           C
ATOM   3738  N   LEU A 508      16.609  21.600  -2.258  1.00 97.50           N
ATOM   3739  CA  LEU A 508      16.873  20.577  -3.260  1.00 97.50           C
ATOM   3740  C   LEU A 508      17.715  19.497  -2.595  1.00 97.50           C
ATOM   3741  O   LEU A 508      18.834  19.769  -2.147  1.00 97.50           O
ATOM   3742  CB  LEU A 508      17.588  21.172  -4.471  1.00 97.50           C
ATOM   3743  CG  LEU A 508      18.370  20.197  -5.354  1.00 97.50           C
ATOM   3744  CD1 LEU A 508      17.423  19.336  -6.176  1.00 97.50           C
ATOM   3745  CD2 LEU A 508      19.338  20.948  -6.256  1.00 97.50           C
ATOM   3746  N   LEU A 509      17.189  18.277  -2.522  1.00 96.75           N
ATOM   3747  CA  LEU A 509      17.892  17.258  -1.762  1.00 96.75           C
ATOM   3748  C   LEU A 509      18.528  16.225  -2.675  1.00 96.75           C
ATOM   3749  O   LEU A 509      17.839  15.645  -3.526  1.00 96.75           O
ATOM   3750  CB  LEU A 509      16.932  16.565  -0.788  1.00 96.75           C
ATOM   3751  CG  LEU A 509      16.443  17.411   0.389  1.00 96.75           C
ATOM   3752  CD1 LEU A 509      15.157  16.837   0.965  1.00 96.75           C
ATOM   3753  CD2 LEU A 509      17.517  17.512   1.461  1.00 96.75           C
ATOM   3754  N   PRO A 510      19.826  15.972  -2.533  1.00 92.00           N
ATOM   3755  CA  PRO A 510      20.454  14.887  -3.288  1.00 92.00           C
ATOM   3756  C   PRO A 510      20.021  13.535  -2.743  1.00 92.00           C
ATOM   3757  O   PRO A 510      19.558  13.411  -1.607  1.00 92.00           O
ATOM   3758  CB  PRO A 510      21.959  15.112  -3.080  1.00 92.00           C
ATOM   3759  CG  PRO A 510      22.060  15.908  -1.825  1.00 92.00           C
ATOM   3760  CD  PRO A 510      20.806  16.747  -1.759  1.00 92.00           C
ATOM   3761  N   ALA A 511      20.162  12.513  -3.584  1.00 84.81           N
ATOM   3762  CA  ALA A 511      19.718  11.178  -3.207  1.00 84.81           C
ATOM   3763  C   ALA A 511      20.498  10.693  -1.991  1.00 84.81           C
ATOM   3764  O   ALA A 511      21.690  10.981  -1.851  1.00 84.81           O
ATOM   3765  CB  ALA A 511      19.899  10.207  -4.373  1.00 84.81           C
ATOM   3766  N   ASN A 512      19.803   9.987  -1.092  1.00 82.56           N
ATOM   3767  CA  ASN A 512      20.319   9.443   0.174  1.00 82.56           C
ATOM   3768  C   ASN A 512      20.378  10.495   1.275  1.00 82.56           C
ATOM   3769  O   ASN A 512      20.962  10.224   2.336  1.00 82.56           O
ATOM   3770  CB  ASN A 512      21.700   8.788   0.035  1.00 82.56           C
ATOM   3771  CG  ASN A 512      21.843   7.540   0.884  1.00 82.56           C
ATOM   3772  OD1 ASN A 512      20.927   6.723   0.968  1.00 82.56           O
ATOM   3773  ND2 ASN A 512      22.999   7.386   1.519  1.00 82.56           N
ATOM   3774  N   SER A 513      19.811  11.679   1.069  1.00 91.44           N
ATOM   3775  CA  SER A 513      19.722  12.653   2.153  1.00 91.44           C
ATOM   3776  C   SER A 513      18.758  12.173   3.234  1.00 91.44           C
ATOM   3777  O   SER A 513      17.651  11.720   2.920  1.00 91.44           O
ATOM   3778  CB  SER A 513      19.272  14.008   1.612  1.00 91.44           C
ATOM   3779  OG  SER A 513      20.294  14.614   0.840  1.00 91.44           O
ATOM   3780  N   PRO A 514      19.140  12.256   4.508  1.00 92.25           N
ATOM   3781  CA  PRO A 514      18.212  11.921   5.595  1.00 92.25           C
ATOM   3782  C   PRO A 514      17.094  12.942   5.756  1.00 92.25           C
ATOM   3783  O   PRO A 514      17.304  14.151   5.632  1.00 92.25           O
ATOM   3784  CB  PRO A 514      19.108  11.887   6.842  1.00 92.25           C
ATOM   3785  CG  PRO A 514      20.319  12.673   6.487  1.00 92.25           C
ATOM   3786  CD  PRO A 514      20.492  12.563   4.997  1.00 92.25           C
ATOM   3787  N   ILE A 515      15.894  12.435   6.034  1.00 96.88           N
ATOM   3788  CA  ILE A 515      14.732  13.252   6.371  1.00 96.88           C
ATOM   3789  C   ILE A 515      14.433  12.989   7.841  1.00 96.88           C
ATOM   3790  O   ILE A 515      14.216  11.837   8.239  1.00 96.88           O
ATOM   3791  CB  ILE A 515      13.522  12.926   5.485  1.00 96.88           C
ATOM   3792  CG1 ILE A 515      13.940  12.860   4.014  1.00 96.88           C
ATOM   3793  CG2 ILE A 515      12.421  13.957   5.684  1.00 96.88           C
ATOM   3794  CD1 ILE A 515      14.451  14.173   3.466  1.00 96.88           C
ATOM   3795  N   SER A 516      14.420  14.048   8.647  1.00 96.00           N
ATOM   3796  CA  SER A 516      14.396  13.883  10.095  1.00 96.00           C
ATOM   3797  C   SER A 516      13.827  15.127  10.764  1.00 96.00           C
ATOM   3798  O   SER A 516      13.546  16.140  10.122  1.00 96.00           O
ATOM   3799  CB  SER A 516      15.795  13.573  10.637  1.00 96.00           C
ATOM   3800  OG  SER A 516      16.720  14.581  10.268  1.00 96.00           O
ATOM   3801  N   ALA A 517      13.635  15.008  12.079  1.00 94.88           N
ATOM   3802  CA  ALA A 517      13.136  16.110  12.899  1.00 94.88           C
ATOM   3803  C   ALA A 517      14.071  17.312  12.832  1.00 94.88           C
ATOM   3804  O   ALA A 517      13.619  18.463  12.817  1.00 94.88           O
ATOM   3805  CB  ALA A 517      12.954  15.649  14.345  1.00 94.88           C
ATOM   3806  N   SER A 518      15.381  17.060  12.799  1.00 95.62           N
ATOM   3807  CA  SER A 518      16.360  18.135  12.664  1.00 95.62           C
ATOM   3808  C   SER A 518      16.180  18.896  11.354  1.00 95.62           C
ATOM   3809  O   SER A 518      16.373  20.117  11.318  1.00 95.62           O
ATOM   3810  CB  SER A 518      17.776  17.569  12.766  1.00 95.62           C
ATOM   3811  OG  SER A 518      18.061  16.710  11.676  1.00 95.62           O
ATOM   3812  N   SER A 519      15.872  18.188  10.261  1.00 96.81           N
ATOM   3813  CA  SER A 519      15.619  18.816   8.963  1.00 96.81           C
ATOM   3814  C   SER A 519      14.788  20.086   9.123  1.00 96.81           C
ATOM   3815  O   SER A 519      13.836  20.136   9.905  1.00 96.81           O
ATOM   3816  CB  SER A 519      14.911  17.840   8.019  1.00 96.81           C
ATOM   3817  OG  SER A 519      15.694  16.678   7.806  1.00 96.81           O
ATOM   3818  N   ASN A 520      15.163  21.110   8.354  1.00 96.81           N
ATOM   3819  CA  ASN A 520      14.564  22.445   8.416  1.00 96.81           C
ATOM   3820  C   ASN A 520      13.193  22.504   7.737  1.00 96.81           C
ATOM   3821  O   ASN A 520      13.010  23.064   6.654  1.00 96.81           O
ATOM   3822  CB  ASN A 520      15.514  23.467   7.807  1.00 96.81           C
ATOM   3823  CG  ASN A 520      15.101  24.895   8.105  1.00 96.81           C
ATOM   3824  OD1 ASN A 520      15.330  25.404   9.202  1.00 96.81           O
ATOM   3825  ND2 ASN A 520      14.483  25.548   7.128  1.00 96.81           N
ATOM   3826  N   PHE A 521      12.213  21.898   8.406  1.00 97.38           N
ATOM   3827  CA  PHE A 521      10.831  21.990   7.957  1.00 97.38           C
ATOM   3828  C   PHE A 521      10.348  23.425   8.127  1.00 97.38           C
ATOM   3829  O   PHE A 521      10.656  24.085   9.123  1.00 97.38           O
ATOM   3830  CB  PHE A 521       9.930  21.054   8.765  1.00 97.38           C
ATOM   3831  CG  PHE A 521      10.158  19.594   8.504  1.00 97.38           C
ATOM   3832  CD1 PHE A 521       9.892  19.046   7.261  1.00 97.38           C
ATOM   3833  CD2 PHE A 521      10.623  18.763   9.510  1.00 97.38           C
ATOM   3834  CE1 PHE A 521      10.088  17.698   7.026  1.00 97.38           C
ATOM   3835  CE2 PHE A 521      10.826  17.417   9.279  1.00 97.38           C
ATOM   3836  CZ  PHE A 521      10.560  16.884   8.035  1.00 97.38           C
ATOM   3837  N   THR A 522       9.586  23.914   7.151  1.00 97.12           N
ATOM   3838  CA  THR A 522       8.972  25.233   7.229  1.00 97.12           C
ATOM   3839  C   THR A 522       7.456  25.110   7.181  1.00 97.12           C
ATOM   3840  O   THR A 522       6.905  24.476   6.276  1.00 97.12           O
ATOM   3841  CB  THR A 522       9.464  26.137   6.094  1.00 97.12           C
ATOM   3842  OG1 THR A 522      10.862  26.400   6.263  1.00 97.12           O
ATOM   3843  CG2 THR A 522       8.708  27.457   6.099  1.00 97.12           C
ATOM   3844  N   ALA A 523       6.798  25.717   8.163  1.00 93.75           N
ATOM   3845  CA  ALA A 523       5.344  25.724   8.225  1.00 93.75           C
ATOM   3846  C   ALA A 523       4.750  26.482   7.041  1.00 93.75           C
ATOM   3847  O   ALA A 523       5.138  27.631   6.786  1.00 93.75           O
ATOM   3848  CB  ALA A 523       4.872  26.351   9.537  1.00 93.75           C
ATOM   3849  N   PRO A 524       3.821  25.884   6.299  1.00 92.50           N
ATOM   3850  CA  PRO A 524       3.190  26.597   5.185  1.00 92.50           C
ATOM   3851  C   PRO A 524       2.261  27.689   5.691  1.00 92.50           C
ATOM   3852  O   PRO A 524       1.701  27.605   6.787  1.00 92.50           O
ATOM   3853  CB  PRO A 524       2.414  25.494   4.457  1.00 92.50           C
ATOM   3854  CG  PRO A 524       2.078  24.532   5.549  1.00 92.50           C
ATOM   3855  CD  PRO A 524       3.321  24.504   6.407  1.00 92.50           C
ATOM   3856  N   GLY A 525       2.100  28.728   4.872  1.00 89.12           N
ATOM   3857  CA  GLY A 525       1.412  29.933   5.275  1.00 89.12           C
ATOM   3858  C   GLY A 525      -0.030  29.984   4.802  1.00 89.12           C
ATOM   3859  O   GLY A 525      -0.575  29.030   4.242  1.00 89.12           O
ATOM   3860  N   ALA A 526      -0.654  31.135   5.045  1.00 81.25           N
ATOM   3861  CA  ALA A 526      -2.041  31.342   4.649  1.00 81.25           C
ATOM   3862  C   ALA A 526      -2.203  31.314   3.134  1.00 81.25           C
ATOM   3863  O   ALA A 526      -1.355  31.807   2.386  1.00 81.25           O
ATOM   3864  CB  ALA A 526      -2.552  32.672   5.204  1.00 81.25           C
ATOM   3865  N   TYR A 527      -3.308  30.720   2.695  1.00 75.81           N
ATOM   3866  CA  TYR A 527      -3.567  30.537   1.276  1.00 75.81           C
ATOM   3867  C   TYR A 527      -3.722  31.888   0.579  1.00 75.81           C
ATOM   3868  O   TYR A 527      -4.358  32.799   1.121  1.00 75.81           O
ATOM   3869  CB  TYR A 527      -4.826  29.692   1.066  1.00 75.81           C
ATOM   3870  CG  TYR A 527      -4.590  28.203   1.178  1.00 75.81           C
ATOM   3871  CD1 TYR A 527      -4.121  27.472   0.094  1.00 75.81           C
ATOM   3872  CD2 TYR A 527      -4.823  27.530   2.370  1.00 75.81           C
ATOM   3873  CE1 TYR A 527      -3.933  26.106   0.182  1.00 75.81           C
ATOM   3874  CE2 TYR A 527      -4.609  26.168   2.475  1.00 75.81           C
ATOM   3875  CZ  TYR A 527      -4.171  25.460   1.376  1.00 75.81           C
ATOM   3876  OH  TYR A 527      -3.929  24.110   1.485  1.00 75.81           O
ATOM   3877  N   PRO A 528      -3.155  32.053  -0.622  1.00 79.19           N
ATOM   3878  CA  PRO A 528      -2.511  31.017  -1.445  1.00 79.19           C
ATOM   3879  C   PRO A 528      -1.011  30.870  -1.206  1.00 79.19           C
ATOM   3880  O   PRO A 528      -0.353  30.131  -1.935  1.00 79.19           O
ATOM   3881  CB  PRO A 528      -2.823  31.524  -2.844  1.00 79.19           C
ATOM   3882  CG  PRO A 528      -2.612  33.021  -2.690  1.00 79.19           C
ATOM   3883  CD  PRO A 528      -3.157  33.358  -1.315  1.00 79.19           C
ATOM   3884  N   ASN A 529      -0.432  31.546  -0.217  1.00 86.69           N
ATOM   3885  CA  ASN A 529       1.017  31.500  -0.030  1.00 86.69           C
ATOM   3886  C   ASN A 529       1.411  30.130   0.507  1.00 86.69           C
ATOM   3887  O   ASN A 529       1.209  29.829   1.685  1.00 86.69           O
ATOM   3888  CB  ASN A 529       1.467  32.611   0.911  1.00 86.69           C
ATOM   3889  CG  ASN A 529       2.970  32.811   0.901  1.00 86.69           C
ATOM   3890  OD1 ASN A 529       3.662  32.352  -0.008  1.00 86.69           O
ATOM   3891  ND2 ASN A 529       3.482  33.499   1.914  1.00 86.69           N
ATOM   3892  N   GLN A 530       1.975  29.294  -0.355  1.00 91.56           N
ATOM   3893  CA  GLN A 530       2.540  28.011   0.031  1.00 91.56           C
ATOM   3894  C   GLN A 530       4.049  28.023  -0.193  1.00 91.56           C
ATOM   3895  O   GLN A 530       4.633  29.019  -0.629  1.00 91.56           O
ATOM   3896  CB  GLN A 530       1.874  26.875  -0.750  1.00 91.56           C
ATOM   3897  CG  GLN A 530       0.422  26.622  -0.373  1.00 91.56           C
ATOM   3898  CD  GLN A 530       0.268  26.075   1.033  1.00 91.56           C
ATOM   3899  OE1 GLN A 530       0.340  24.866   1.252  1.00 91.56           O
ATOM   3900  NE2 GLN A 530       0.048  26.965   1.994  1.00 91.56           N
ATOM   3901  N   LEU A 531       4.681  26.894   0.115  1.00 95.75           N
ATOM   3902  CA  LEU A 531       6.125  26.779  -0.026  1.00 95.75           C
ATOM   3903  C   LEU A 531       6.443  26.710  -1.513  1.00 95.75           C
ATOM   3904  O   LEU A 531       5.833  25.922  -2.243  1.00 95.75           O
ATOM   3905  CB  LEU A 531       6.641  25.541   0.703  1.00 95.75           C
ATOM   3906  CG  LEU A 531       6.310  25.485   2.195  1.00 95.75           C
ATOM   3907  CD1 LEU A 531       6.552  24.093   2.755  1.00 95.75           C
ATOM   3908  CD2 LEU A 531       7.112  26.525   2.958  1.00 95.75           C
ATOM   3909  N   ASP A 532       7.389  27.522  -1.978  1.00 96.12           N
ATOM   3910  CA  ASP A 532       7.651  27.611  -3.408  1.00 96.12           C
ATOM   3911  C   ASP A 532       8.793  26.671  -3.767  1.00 96.12           C
ATOM   3912  O   ASP A 532       9.946  26.917  -3.396  1.00 96.12           O
ATOM   3913  CB  ASP A 532       8.024  29.043  -3.783  1.00 96.12           C
ATOM   3914  CG  ASP A 532       6.853  29.989  -3.710  1.00 96.12           C
ATOM   3915  OD1 ASP A 532       5.712  29.505  -3.648  1.00 96.12           O
ATOM   3916  OD2 ASP A 532       7.075  31.218  -3.713  1.00 96.12           O
ATOM   3917  N   LEU A 533       8.467  25.581  -4.468  1.00 96.94           N
ATOM   3918  CA  LEU A 533       9.498  24.679  -4.968  1.00 96.94           C
ATOM   3919  C   LEU A 533      10.540  25.439  -5.779  1.00 96.94           C
ATOM   3920  O   LEU A 533      11.720  25.502  -5.415  1.00 96.94           O
ATOM   3921  CB  LEU A 533       8.860  23.567  -5.805  1.00 96.94           C
ATOM   3922  CG  LEU A 533       9.821  22.555  -6.433  1.00 96.94           C
ATOM   3923  CD1 LEU A 533       9.677  21.193  -5.770  1.00 96.94           C
ATOM   3924  CD2 LEU A 533       9.589  22.453  -7.933  1.00 96.94           C
ATOM   3925  N   ARG A 534      10.103  26.025  -6.893  1.00 96.31           N
ATOM   3926  CA  ARG A 534      10.969  26.751  -7.814  1.00 96.31           C
ATOM   3927  C   ARG A 534      10.539  28.208  -7.905  1.00 96.31           C
ATOM   3928  O   ARG A 534       9.349  28.491  -8.090  1.00 96.31           O
ATOM   3929  CB  ARG A 534      10.950  26.108  -9.205  1.00 96.31           C
ATOM   3930  CG  ARG A 534      11.992  26.666 -10.161  1.00 96.31           C
ATOM   3931  CD  ARG A 534      11.700  26.259 -11.597  1.00 96.31           C
ATOM   3932  NE  ARG A 534      11.216  27.379 -12.394  1.00 96.31           N
ATOM   3933  CZ  ARG A 534      11.971  28.093 -13.218  1.00 96.31           C
ATOM   3934  NH1 ARG A 534      13.246  27.801 -13.415  1.00 96.31           N
ATOM   3935  NH2 ARG A 534      11.429  29.116 -13.873  1.00 96.31           N
ATOM   3936  N   THR A 535      11.491  29.129  -7.787  1.00 95.00           N
ATOM   3937  CA  THR A 535      11.189  30.542  -7.984  1.00 95.00           C
ATOM   3938  C   THR A 535      12.039  31.103  -9.122  1.00 95.00           C
ATOM   3939  O   THR A 535      12.861  30.407  -9.723  1.00 95.00           O
ATOM   3940  CB  THR A 535      11.423  31.342  -6.698  1.00 95.00           C
ATOM   3941  OG1 THR A 535      12.788  31.202  -6.284  1.00 95.00           O
ATOM   3942  CG2 THR A 535      10.504  30.858  -5.595  1.00 95.00           C
ATOM   3943  N   ALA A 536      11.824  32.389  -9.413  1.00 92.75           N
ATOM   3944  CA  ALA A 536      12.685  33.110 -10.346  1.00 92.75           C
ATOM   3945  C   ALA A 536      14.083  33.341  -9.782  1.00 92.75           C
ATOM   3946  O   ALA A 536      15.080  33.206 -10.501  1.00 92.75           O
ATOM   3947  CB  ALA A 536      12.038  34.441 -10.728  1.00 92.75           C
ATOM   3948  N   SER A 537      14.173  33.696  -8.498  1.00 93.12           N
ATOM   3949  CA  SER A 537      15.470  33.820  -7.838  1.00 93.12           C
ATOM   3950  C   SER A 537      16.221  32.496  -7.767  1.00 93.12           C
ATOM   3951  O   SER A 537      17.440  32.459  -7.971  1.00 93.12           O
ATOM   3952  CB  SER A 537      15.284  34.398  -6.435  1.00 93.12           C
ATOM   3953  OG  SER A 537      14.546  33.511  -5.611  1.00 93.12           O
ATOM   3954  N   TYR A 538      15.524  31.400  -7.481  1.00 95.75           N
ATOM   3955  CA  TYR A 538      16.188  30.119  -7.244  1.00 95.75           C
ATOM   3956  C   TYR A 538      15.990  29.243  -8.478  1.00 95.75           C
ATOM   3957  O   TYR A 538      14.980  28.553  -8.620  1.00 95.75           O
ATOM   3958  CB  TYR A 538      15.639  29.472  -5.977  1.00 95.75           C
ATOM   3959  CG  TYR A 538      16.281  28.156  -5.601  1.00 95.75           C
ATOM   3960  CD1 TYR A 538      17.621  28.097  -5.243  1.00 95.75           C
ATOM   3961  CD2 TYR A 538      15.546  26.980  -5.584  1.00 95.75           C
ATOM   3962  CE1 TYR A 538      18.212  26.903  -4.879  1.00 95.75           C
ATOM   3963  CE2 TYR A 538      16.131  25.779  -5.229  1.00 95.75           C
ATOM   3964  CZ  TYR A 538      17.463  25.746  -4.878  1.00 95.75           C
ATOM   3965  OH  TYR A 538      18.050  24.551  -4.532  1.00 95.75           O
ATOM   3966  N   THR A 539      16.972  29.276  -9.377  1.00 96.56           N
ATOM   3967  CA  THR A 539      16.907  28.562 -10.646  1.00 96.56           C
ATOM   3968  C   THR A 539      17.558  27.185 -10.589  1.00 96.56           C
ATOM   3969  O   THR A 539      17.634  26.512 -11.619  1.00 96.56           O
ATOM   3970  CB  THR A 539      17.565  29.390 -11.754  1.00 96.56           C
ATOM   3971  OG1 THR A 539      18.909  29.714 -11.378  1.00 96.56           O
ATOM   3972  CG2 THR A 539      16.786  30.676 -11.991  1.00 96.56           C
ATOM   3973  N   ASN A 540      18.025  26.758  -9.416  1.00 95.56           N
ATOM   3974  CA  ASN A 540      18.766  25.507  -9.279  1.00 95.56           C
ATOM   3975  C   ASN A 540      17.950  24.282  -9.676  1.00 95.56           C
ATOM   3976  O   ASN A 540      18.533  23.254 -10.039  1.00 95.56           O
ATOM   3977  CB  ASN A 540      19.271  25.350  -7.844  1.00 95.56           C
ATOM   3978  CG  ASN A 540      20.281  26.414  -7.463  1.00 95.56           C
ATOM   3979  OD1 ASN A 540      20.242  27.534  -7.971  1.00 95.56           O
ATOM   3980  ND2 ASN A 540      21.194  26.067  -6.563  1.00 95.56           N
ATOM   3981  N   TRP A 541      16.621  24.367  -9.617  1.00 97.19           N
ATOM   3982  CA  TRP A 541      15.758  23.265 -10.027  1.00 97.19           C
ATOM   3983  C   TRP A 541      15.597  23.091 -11.534  1.00 97.19           C
ATOM   3984  O   TRP A 541      15.126  22.026 -11.950  1.00 97.19           O
ATOM   3985  CB  TRP A 541      14.367  23.424  -9.408  1.00 97.19           C
ATOM   3986  CG  TRP A 541      14.262  22.910  -8.006  1.00 97.19           C
ATOM   3987  CD1 TRP A 541      14.314  23.642  -6.858  1.00 97.19           C
ATOM   3988  CD2 TRP A 541      14.084  21.546  -7.605  1.00 97.19           C
ATOM   3989  NE1 TRP A 541      14.181  22.820  -5.765  1.00 97.19           N
ATOM   3990  CE2 TRP A 541      14.038  21.527  -6.197  1.00 97.19           C
ATOM   3991  CE3 TRP A 541      13.960  20.338  -8.299  1.00 97.19           C
ATOM   3992  CZ2 TRP A 541      13.873  20.350  -5.470  1.00 97.19           C
ATOM   3993  CZ3 TRP A 541      13.796  19.170  -7.576  1.00 97.19           C
ATOM   3994  CH2 TRP A 541      13.754  19.185  -6.176  1.00 97.19           C
ATOM   3995  N   ASP A 542      15.936  24.077 -12.368  1.00 96.44           N
ATOM   3996  CA  ASP A 542      15.683  23.881 -13.792  1.00 96.44           C
ATOM   3997  C   ASP A 542      16.528  22.730 -14.332  1.00 96.44           C
ATOM   3998  O   ASP A 542      17.702  22.573 -13.986  1.00 96.44           O
ATOM   3999  CB  ASP A 542      15.944  25.171 -14.584  1.00 96.44           C
ATOM   4000  CG  ASP A 542      17.384  25.666 -14.486  1.00 96.44           C
ATOM   4001  OD1 ASP A 542      18.202  25.078 -13.751  1.00 96.44           O
ATOM   4002  OD2 ASP A 542      17.701  26.666 -15.163  1.00 96.44           O
ATOM   4003  N   GLY A 543      15.899  21.905 -15.163  1.00 95.06           N
ATOM   4004  CA  GLY A 543      16.562  20.809 -15.856  1.00 95.06           C
ATOM   4005  C   GLY A 543      17.262  19.875 -14.894  1.00 95.06           C
ATOM   4006  O   GLY A 543      18.368  19.400 -15.182  1.00 95.06           O
ATOM   4007  N   LYS A 544      16.638  19.601 -13.752  1.00 96.88           N
ATOM   4008  CA  LYS A 544      17.280  18.877 -12.667  1.00 96.88           C
ATOM   4009  C   LYS A 544      16.290  17.916 -12.030  1.00 96.88           C
ATOM   4010  O   LYS A 544      15.096  18.213 -11.933  1.00 96.88           O
ATOM   4011  CB  LYS A 544      17.838  19.833 -11.604  1.00 96.88           C
ATOM   4012  CG  LYS A 544      19.356  19.916 -11.579  1.00 96.88           C
ATOM   4013  CD  LYS A 544      19.909  19.499 -10.226  1.00 96.88           C
ATOM   4014  CE  LYS A 544      21.343  19.971 -10.047  1.00 96.88           C
ATOM   4015  NZ  LYS A 544      21.427  21.450  -9.896  1.00 96.88           N
ATOM   4016  N   THR A 545      16.785  16.763 -11.594  1.00 96.62           N
ATOM   4017  CA  THR A 545      15.942  15.763 -10.956  1.00 96.62           C
ATOM   4018  C   THR A 545      16.354  15.677  -9.494  1.00 96.62           C
ATOM   4019  O   THR A 545      17.532  15.458  -9.190  1.00 96.62           O
ATOM   4020  CB  THR A 545      16.081  14.399 -11.636  1.00 96.62           C
ATOM   4021  OG1 THR A 545      15.637  14.493 -12.995  1.00 96.62           O
ATOM   4022  CG2 THR A 545      15.248  13.354 -10.907  1.00 96.62           C
ATOM   4023  N   GLY A 546      15.391  15.847  -8.594  1.00 96.50           N
ATOM   4024  CA  GLY A 546      15.708  15.901  -7.179  1.00 96.50           C
ATOM   4025  C   GLY A 546      14.599  15.337  -6.320  1.00 96.50           C
ATOM   4026  O   GLY A 546      13.458  15.168  -6.762  1.00 96.50           O
ATOM   4027  N   TYR A 547      14.952  15.033  -5.078  1.00 98.06           N
ATOM   4028  CA  TYR A 547      13.983  14.524  -4.125  1.00 98.06           C
ATOM   4029  C   TYR A 547      13.475  15.662  -3.246  1.00 98.06           C
ATOM   4030  O   TYR A 547      14.199  16.619  -2.957  1.00 98.06           O
ATOM   4031  CB  TYR A 547      14.599  13.407  -3.286  1.00 98.06           C
ATOM   4032  CG  TYR A 547      14.977  12.221  -4.142  1.00 98.06           C
ATOM   4033  CD1 TYR A 547      14.020  11.306  -4.556  1.00 98.06           C
ATOM   4034  CD2 TYR A 547      16.285  12.039  -4.570  1.00 98.06           C
ATOM   4035  CE1 TYR A 547      14.358  10.229  -5.351  1.00 98.06           C
ATOM   4036  CE2 TYR A 547      16.633  10.966  -5.367  1.00 98.06           C
ATOM   4037  CZ  TYR A 547      15.666  10.065  -5.755  1.00 98.06           C
ATOM   4038  OH  TYR A 547      16.009   8.994  -6.548  1.00 98.06           O
ATOM   4039  N   VAL A 548      12.221  15.548  -2.823  1.00 98.25           N
ATOM   4040  CA  VAL A 548      11.607  16.487  -1.889  1.00 98.25           C
ATOM   4041  C   VAL A 548      11.173  15.710  -0.656  1.00 98.25           C
ATOM   4042  O   VAL A 548      10.327  14.814  -0.754  1.00 98.25           O
ATOM   4043  CB  VAL A 548      10.415  17.225  -2.519  1.00 98.25           C
ATOM   4044  CG1 VAL A 548       9.708  18.077  -1.476  1.00 98.25           C
ATOM   4045  CG2 VAL A 548      10.879  18.080  -3.689  1.00 98.25           C
ATOM   4046  N   GLY A 549      11.733  16.053   0.501  1.00 97.88           N
ATOM   4047  CA  GLY A 549      11.300  15.420   1.737  1.00 97.88           C
ATOM   4048  C   GLY A 549      10.067  16.105   2.306  1.00 97.88           C
ATOM   4049  O   GLY A 549       9.905  17.322   2.214  1.00 97.88           O
ATOM   4050  N   PHE A 550       9.188  15.301   2.902  1.00 97.88           N
ATOM   4051  CA  PHE A 550       7.979  15.816   3.525  1.00 97.88           C
ATOM   4052  C   PHE A 550       7.743  15.129   4.862  1.00 97.88           C
ATOM   4053  O   PHE A 550       8.163  13.988   5.080  1.00 97.88           O
ATOM   4054  CB  PHE A 550       6.751  15.646   2.609  1.00 97.88           C
ATOM   4055  CG  PHE A 550       6.356  14.215   2.355  1.00 97.88           C
ATOM   4056  CD1 PHE A 550       5.504  13.547   3.221  1.00 97.88           C
ATOM   4057  CD2 PHE A 550       6.821  13.546   1.235  1.00 97.88           C
ATOM   4058  CE1 PHE A 550       5.136  12.236   2.981  1.00 97.88           C
ATOM   4059  CE2 PHE A 550       6.454  12.236   0.989  1.00 97.88           C
ATOM   4060  CZ  PHE A 550       5.611  11.581   1.864  1.00 97.88           C
ATOM   4061  N   ASP A 551       7.062  15.843   5.753  1.00 96.62           N
ATOM   4062  CA  ASP A 551       6.446  15.262   6.935  1.00 96.62           C
ATOM   4063  C   ASP A 551       4.958  15.004   6.704  1.00 96.62           C
ATOM   4064  O   ASP A 551       4.307  15.673   5.897  1.00 96.62           O
ATOM   4065  CB  ASP A 551       6.702  16.138   8.177  1.00 96.62           C
ATOM   4066  CG  ASP A 551       5.795  17.375   8.279  1.00 96.62           C
ATOM   4067  OD1 ASP A 551       4.972  17.663   7.388  1.00 96.62           O
ATOM   4068  OD2 ASP A 551       5.920  18.084   9.300  1.00 96.62           O
ATOM   4069  N   TYR A 552       4.445  13.975   7.372  1.00 94.56           N
ATOM   4070  CA  TYR A 552       3.018  13.678   7.359  1.00 94.56           C
ATOM   4071  C   TYR A 552       2.663  12.999   8.673  1.00 94.56           C
ATOM   4072  O   TYR A 552       3.540  12.624   9.448  1.00 94.56           O
ATOM   4073  CB  TYR A 552       2.620  12.852   6.125  1.00 94.56           C
ATOM   4074  CG  TYR A 552       3.010  11.393   6.150  1.00 94.56           C
ATOM   4075  CD1 TYR A 552       4.343  11.009   6.111  1.00 94.56           C
ATOM   4076  CD2 TYR A 552       2.044  10.398   6.213  1.00 94.56           C
ATOM   4077  CE1 TYR A 552       4.700   9.679   6.066  1.00 94.56           C
ATOM   4078  CE2 TYR A 552       2.395   9.063   6.224  1.00 94.56           C
ATOM   4079  CZ  TYR A 552       3.724   8.707   6.140  1.00 94.56           C
ATOM   4080  OH  TYR A 552       4.079   7.381   6.203  1.00 94.56           O
ATOM   4081  N   LEU A 553       1.371  12.918   8.969  1.00 92.44           N
ATOM   4082  CA  LEU A 553       0.913  12.305  10.208  1.00 92.44           C
ATOM   4083  C   LEU A 553       0.264  10.956   9.931  1.00 92.44           C
ATOM   4084  O   LEU A 553      -0.463  10.795   8.945  1.00 92.44           O
ATOM   4085  CB  LEU A 553      -0.079  13.217  10.935  1.00 92.44           C
ATOM   4086  CG  LEU A 553       0.424  14.617  11.293  1.00 92.44           C
ATOM   4087  CD1 LEU A 553      -0.660  15.411  12.007  1.00 92.44           C
ATOM   4088  CD2 LEU A 553       1.682  14.535  12.143  1.00 92.44           C
ATOM   4089  N   ILE A 554       0.532   9.989  10.807  1.00 86.31           N
ATOM   4090  CA  ILE A 554      -0.265   8.772  10.921  1.00 86.31           C
ATOM   4091  C   ILE A 554      -0.741   8.642  12.360  1.00 86.31           C
ATOM   4092  O   ILE A 554       0.074   8.501  13.281  1.00 86.31           O
ATOM   4093  CB  ILE A 554       0.527   7.524  10.499  1.00 86.31           C
ATOM   4094  CG1 ILE A 554       0.928   7.612   9.027  1.00 86.31           C
ATOM   4095  CG2 ILE A 554      -0.286   6.265  10.758  1.00 86.31           C
ATOM   4096  CD1 ILE A 554       1.745   6.431   8.547  1.00 86.31           C
ATOM   4097  N   ASP A 555      -2.060   8.686  12.545  1.00 76.44           N
ATOM   4098  CA  ASP A 555      -2.699   8.695  13.863  1.00 76.44           C
ATOM   4099  C   ASP A 555      -2.086   9.745  14.788  1.00 76.44           C
ATOM   4100  O   ASP A 555      -1.844   9.497  15.971  1.00 76.44           O
ATOM   4101  CB  ASP A 555      -2.640   7.307  14.504  1.00 76.44           C
ATOM   4102  CG  ASP A 555      -3.282   6.238  13.641  1.00 76.44           C
ATOM   4103  OD1 ASP A 555      -4.373   6.494  13.090  1.00 76.44           O
ATOM   4104  OD2 ASP A 555      -2.696   5.143  13.515  1.00 76.44           O
ATOM   4105  N   GLY A 556      -1.833  10.932  14.245  1.00 80.38           N
ATOM   4106  CA  GLY A 556      -1.227  12.000  15.011  1.00 80.38           C
ATOM   4107  C   GLY A 556       0.261  11.884  15.267  1.00 80.38           C
ATOM   4108  O   GLY A 556       0.826  12.780  15.908  1.00 80.38           O
ATOM   4109  N   LEU A 557       0.922  10.827  14.800  1.00 88.00           N
ATOM   4110  CA  LEU A 557       2.363  10.684  14.970  1.00 88.00           C
ATOM   4111  C   LEU A 557       3.090  11.106  13.700  1.00 88.00           C
ATOM   4112  O   LEU A 557       2.689  10.729  12.594  1.00 88.00           O
ATOM   4113  CB  LEU A 557       2.722   9.242  15.332  1.00 88.00           C
ATOM   4114  CG  LEU A 557       2.129   8.724  16.644  1.00 88.00           C
ATOM   4115  CD1 LEU A 557       2.433   7.246  16.834  1.00 88.00           C
ATOM   4116  CD2 LEU A 557       2.644   9.536  17.823  1.00 88.00           C
ATOM   4117  N   THR A 558       4.153  11.891  13.865  1.00 93.81           N
ATOM   4118  CA  THR A 558       4.904  12.390  12.721  1.00 93.81           C
ATOM   4119  C   THR A 558       5.706  11.276  12.055  1.00 93.81           C
ATOM   4120  O   THR A 558       6.466  10.560  12.714  1.00 93.81           O
ATOM   4121  CB  THR A 558       5.839  13.518  13.156  1.00 93.81           C
ATOM   4122  OG1 THR A 558       5.083  14.537  13.823  1.00 93.81           O
ATOM   4123  CG2 THR A 558       6.541  14.124  11.949  1.00 93.81           C
ATOM   4124  N   CYS A 559       5.536  11.138  10.745  1.00 95.94           N
ATOM   4125  CA  CYS A 559       6.300  10.249   9.889  1.00 95.94           C
ATOM   4126  C   CYS A 559       6.933  11.077   8.776  1.00 95.94           C
ATOM   4127  O   CYS A 559       6.531  12.217   8.512  1.00 95.94           O
ATOM   4128  CB  CYS A 559       5.418   9.133   9.317  1.00 95.94           C
ATOM   4129  SG  CYS A 559       4.793   7.967  10.549  1.00 95.94           S
ATOM   4130  N   TYR A 560       7.889  10.470   8.078  1.00 97.19           N
ATOM   4131  CA  TYR A 560       8.668  11.151   7.054  1.00 97.19           C
ATOM   4132  C   TYR A 560       8.579  10.390   5.740  1.00 97.19           C
ATOM   4133  O   TYR A 560       8.458   9.162   5.721  1.00 97.19           O
ATOM   4134  CB  TYR A 560      10.137  11.297   7.474  1.00 97.19           C
ATOM   4135  CG  TYR A 560      10.321  11.974   8.813  1.00 97.19           C
ATOM   4136  CD1 TYR A 560       9.867  13.270   9.026  1.00 97.19           C
ATOM   4137  CD2 TYR A 560      10.929  11.311   9.871  1.00 97.19           C
ATOM   4138  CE1 TYR A 560      10.060  13.903  10.238  1.00 97.19           C
ATOM   4139  CE2 TYR A 560      11.097  11.926  11.097  1.00 97.19           C
ATOM   4140  CZ  TYR A 560      10.669  13.225  11.273  1.00 97.19           C
ATOM   4141  OH  TYR A 560      10.804  13.827  12.502  1.00 97.19           O
ATOM   4142  N   GLY A 561       8.640  11.135   4.636  1.00 96.38           N
ATOM   4143  CA  GLY A 561       8.652  10.539   3.318  1.00 96.38           C
ATOM   4144  C   GLY A 561       9.384  11.425   2.333  1.00 96.38           C
ATOM   4145  O   GLY A 561       9.863  12.506   2.680  1.00 96.38           O
ATOM   4146  N   TRP A 562       9.446  10.969   1.082  1.00 97.00           N
ATOM   4147  CA  TRP A 562      10.010  11.785   0.016  1.00 97.00           C
ATOM   4148  C   TRP A 562       9.287  11.525  -1.298  1.00 97.00           C
ATOM   4149  O   TRP A 562       8.713  10.455  -1.515  1.00 97.00           O
ATOM   4150  CB  TRP A 562      11.516  11.529  -0.140  1.00 97.00           C
ATOM   4151  CG  TRP A 562      11.886  10.093  -0.398  1.00 97.00           C
ATOM   4152  CD1 TRP A 562      12.374   9.201   0.512  1.00 97.00           C
ATOM   4153  CD2 TRP A 562      11.835   9.397  -1.652  1.00 97.00           C
ATOM   4154  NE1 TRP A 562      12.610   7.989  -0.090  1.00 97.00           N
ATOM   4155  CE2 TRP A 562      12.289   8.084  -1.419  1.00 97.00           C
ATOM   4156  CE3 TRP A 562      11.442   9.754  -2.945  1.00 97.00           C
ATOM   4157  CZ2 TRP A 562      12.361   7.128  -2.430  1.00 97.00           C
ATOM   4158  CZ3 TRP A 562      11.512   8.803  -3.947  1.00 97.00           C
ATOM   4159  CH2 TRP A 562      11.969   7.506  -3.684  1.00 97.00           C
ATOM   4160  N   PHE A 563       9.323  12.534  -2.166  1.00 97.25           N
ATOM   4161  CA  PHE A 563       8.897  12.444  -3.555  1.00 97.25           C
ATOM   4162  C   PHE A 563      10.121  12.521  -4.458  1.00 97.25           C
ATOM   4163  O   PHE A 563      11.076  13.243  -4.155  1.00 97.25           O
ATOM   4164  CB  PHE A 563       7.941  13.587  -3.914  1.00 97.25           C
ATOM   4165  CG  PHE A 563       6.694  13.635  -3.078  1.00 97.25           C
ATOM   4166  CD1 PHE A 563       5.807  12.575  -3.066  1.00 97.25           C
ATOM   4167  CD2 PHE A 563       6.405  14.751  -2.310  1.00 97.25           C
ATOM   4168  CE1 PHE A 563       4.658  12.620  -2.299  1.00 97.25           C
ATOM   4169  CE2 PHE A 563       5.257  14.804  -1.542  1.00 97.25           C
ATOM   4170  CZ  PHE A 563       4.383  13.736  -1.536  1.00 97.25           C
ATOM   4171  N   LYS A 564      10.091  11.788  -5.572  1.00 96.88           N
ATOM   4172  CA  LYS A 564      11.012  12.035  -6.676  1.00 96.88           C
ATOM   4173  C   LYS A 564      10.379  12.984  -7.686  1.00 96.88           C
ATOM   4174  O   LYS A 564       9.263  12.743  -8.165  1.00 96.88           O
ATOM   4175  CB  LYS A 564      11.405  10.724  -7.357  1.00 96.88           C
ATOM   4176  CG  LYS A 564      12.465  10.882  -8.435  1.00 96.88           C
ATOM   4177  CD  LYS A 564      12.883   9.536  -9.004  1.00 96.88           C
ATOM   4178  CE  LYS A 564      13.867   9.702 -10.150  1.00 96.88           C
ATOM   4179  NZ  LYS A 564      14.262   8.393 -10.738  1.00 96.88           N
ATOM   4180  N   VAL A 565      11.118  14.035  -8.046  1.00 97.94           N
ATOM   4181  CA  VAL A 565      10.616  15.132  -8.860  1.00 97.94           C
ATOM   4182  C   VAL A 565      11.574  15.361 -10.020  1.00 97.94           C
ATOM   4183  O   VAL A 565      12.791  15.441  -9.822  1.00 97.94           O
ATOM   4184  CB  VAL A 565      10.453  16.426  -8.038  1.00 97.94           C
ATOM   4185  CG1 VAL A 565       9.811  17.512  -8.882  1.00 97.94           C
ATOM   4186  CG2 VAL A 565       9.630  16.167  -6.784  1.00 97.94           C
ATOM   4187  N   THR A 566      11.022  15.458 -11.225  1.00 97.62           N
ATOM   4188  CA  THR A 566      11.769  15.832 -12.419  1.00 97.62           C
ATOM   4189  C   THR A 566      11.167  17.133 -12.923  1.00 97.62           C
ATOM   4190  O   THR A 566       9.972  17.189 -13.227  1.00 97.62           O
ATOM   4191  CB  THR A 566      11.697  14.743 -13.492  1.00 97.62           C
ATOM   4192  OG1 THR A 566      12.276  13.533 -12.989  1.00 97.62           O
ATOM   4193  CG2 THR A 566      12.449  15.177 -14.742  1.00 97.62           C
ATOM   4194  N   VAL A 567      11.991  18.168 -13.031  1.00 97.75           N
ATOM   4195  CA  VAL A 567      11.555  19.462 -13.541  1.00 97.75           C
ATOM   4196  C   VAL A 567      12.053  19.653 -14.964  1.00 97.75           C
ATOM   4197  O   VAL A 567      13.205  19.335 -15.287  1.00 97.75           O
ATOM   4198  CB  VAL A 567      12.048  20.601 -12.626  1.00 97.75           C
ATOM   4199  CG1 VAL A 567      11.659  21.960 -13.193  1.00 97.75           C
ATOM   4200  CG2 VAL A 567      11.499  20.426 -11.218  1.00 97.75           C
ATOM   4201  N   ASP A 568      11.167  20.163 -15.819  1.00 95.88           N
ATOM   4202  CA  ASP A 568      11.489  20.411 -17.216  1.00 95.88           C
ATOM   4203  C   ASP A 568      12.685  21.349 -17.330  1.00 95.88           C
ATOM   4204  O   ASP A 568      12.942  22.176 -16.451  1.00 95.88           O
ATOM   4205  CB  ASP A 568      10.281  21.003 -17.943  1.00 95.88           C
ATOM   4206  CG  ASP A 568       9.142  20.012 -18.081  1.00 95.88           C
ATOM   4207  OD1 ASP A 568       9.402  18.792 -18.019  1.00 95.88           O
ATOM   4208  OD2 ASP A 568       7.986  20.454 -18.253  1.00 95.88           O
ATOM   4209  N   THR A 569      13.429  21.203 -18.429  1.00 92.44           N
ATOM   4210  CA  THR A 569      14.588  22.060 -18.660  1.00 92.44           C
ATOM   4211  C   THR A 569      14.204  23.535 -18.713  1.00 92.44           C
ATOM   4212  O   THR A 569      15.036  24.401 -18.418  1.00 92.44           O
ATOM   4213  CB  THR A 569      15.291  21.645 -19.954  1.00 92.44           C
ATOM   4214  OG1 THR A 569      15.464  20.223 -19.969  1.00 92.44           O
ATOM   4215  CG2 THR A 569      16.659  22.307 -20.064  1.00 92.44           C
ATOM   4216  N   ASN A 570      12.955  23.847 -19.063  1.00 90.62           N
ATOM   4217  CA  ASN A 570      12.515  25.235 -19.039  1.00 90.62           C
ATOM   4218  C   ASN A 570      11.992  25.674 -17.677  1.00 90.62           C
ATOM   4219  O   ASN A 570      11.980  26.878 -17.397  1.00 90.62           O
ATOM   4220  CB  ASN A 570      11.431  25.471 -20.098  1.00 90.62           C
ATOM   4221  CG  ASN A 570      10.531  24.268 -20.290  1.00 90.62           C
ATOM   4222  OD1 ASN A 570       9.872  23.816 -19.355  1.00 90.62           O
ATOM   4223  ND2 ASN A 570      10.499  23.741 -21.509  1.00 90.62           N
ATOM   4224  N   GLY A 571      11.562  24.741 -16.828  1.00 90.69           N
ATOM   4225  CA  GLY A 571      10.974  25.105 -15.555  1.00 90.69           C
ATOM   4226  C   GLY A 571       9.505  25.466 -15.591  1.00 90.69           C
ATOM   4227  O   GLY A 571       8.960  25.865 -14.554  1.00 90.69           O
ATOM   4228  N   ASP A 572       8.846  25.346 -16.745  1.00 94.00           N
ATOM   4229  CA  ASP A 572       7.407  25.586 -16.809  1.00 94.00           C
ATOM   4230  C   ASP A 572       6.614  24.583 -15.976  1.00 94.00           C
ATOM   4231  O   ASP A 572       5.638  24.957 -15.314  1.00 94.00           O
ATOM   4232  CB  ASP A 572       6.947  25.551 -18.265  1.00 94.00           C
ATOM   4233  CG  ASP A 572       5.629  26.260 -18.474  1.00 94.00           C
ATOM   4234  OD1 ASP A 572       5.534  27.461 -18.142  1.00 94.00           O
ATOM   4235  OD2 ASP A 572       4.687  25.613 -18.972  1.00 94.00           O
ATOM   4236  N   GLY A 573       7.009  23.309 -15.990  1.00 96.56           N
ATOM   4237  CA  GLY A 573       6.261  22.279 -15.298  1.00 96.56           C
ATOM   4238  C   GLY A 573       7.181  21.287 -14.615  1.00 96.56           C
ATOM   4239  O   GLY A 573       8.404  21.435 -14.634  1.00 96.56           O
ATOM   4240  N   PHE A 574       6.568  20.267 -14.014  1.00 98.12           N
ATOM   4241  CA  PHE A 574       7.345  19.257 -13.297  1.00 98.12           C
ATOM   4242  C   PHE A 574       6.485  18.018 -13.095  1.00 98.12           C
ATOM   4243  O   PHE A 574       5.258  18.085 -13.139  1.00 98.12           O
ATOM   4244  CB  PHE A 574       7.887  19.789 -11.963  1.00 98.12           C
ATOM   4245  CG  PHE A 574       6.861  19.884 -10.870  1.00 98.12           C
ATOM   4246  CD1 PHE A 574       5.977  20.949 -10.820  1.00 98.12           C
ATOM   4247  CD2 PHE A 574       6.792  18.918  -9.881  1.00 98.12           C
ATOM   4248  CE1 PHE A 574       5.042  21.042  -9.807  1.00 98.12           C
ATOM   4249  CE2 PHE A 574       5.857  19.005  -8.869  1.00 98.12           C
ATOM   4250  CZ  PHE A 574       4.982  20.069  -8.832  1.00 98.12           C
ATOM   4251  N   SER A 575       7.144  16.881 -12.860  1.00 97.44           N
ATOM   4252  CA  SER A 575       6.462  15.649 -12.484  1.00 97.44           C
ATOM   4253  C   SER A 575       6.978  15.048 -11.180  1.00 97.44           C
ATOM   4254  O   SER A 575       8.176  15.087 -10.886  1.00 97.44           O
ATOM   4255  CB  SER A 575       6.591  14.605 -13.601  1.00 97.44           C
ATOM   4256  OG  SER A 575       5.896  15.016 -14.765  1.00 97.44           O
ATOM   4257  N   ILE A 576       6.040  14.493 -10.418  1.00 97.62           N
ATOM   4258  CA  ILE A 576       6.313  13.712  -9.211  1.00 97.62           C
ATOM   4259  C   ILE A 576       6.157  12.258  -9.648  1.00 97.62           C
ATOM   4260  O   ILE A 576       5.038  11.739  -9.770  1.00 97.62           O
ATOM   4261  CB  ILE A 576       5.379  14.081  -8.061  1.00 97.62           C
ATOM   4262  CG1 ILE A 576       5.327  15.605  -7.885  1.00 97.62           C
ATOM   4263  CG2 ILE A 576       5.794  13.359  -6.784  1.00 97.62           C
ATOM   4264  CD1 ILE A 576       5.786  16.102  -6.526  1.00 97.62           C
ATOM   4265  N   THR A 577       7.282  11.680 -10.088  1.00 94.00           N
ATOM   4266  CA  THR A 577       7.304  10.305 -10.592  1.00 94.00           C
ATOM   4267  C   THR A 577       6.967   9.237  -9.544  1.00 94.00           C
ATOM   4268  O   THR A 577       6.235   8.287  -9.842  1.00 94.00           O
ATOM   4269  CB  THR A 577       8.672  10.010 -11.208  1.00 94.00           C
ATOM   4270  OG1 THR A 577       9.683  10.092 -10.196  1.00 94.00           O
ATOM   4271  CG2 THR A 577       8.985  11.011 -12.312  1.00 94.00           C
ATOM   4272  N   GLU A 578       7.493   9.358  -8.322  1.00 92.94           N
ATOM   4273  CA  GLU A 578       7.300   8.309  -7.317  1.00 92.94           C
ATOM   4274  C   GLU A 578       7.441   8.880  -5.912  1.00 92.94           C
ATOM   4275  O   GLU A 578       7.962   9.983  -5.728  1.00 92.94           O
ATOM   4276  CB  GLU A 578       8.282   7.148  -7.515  1.00 92.94           C
ATOM   4277  CG  GLU A 578       9.743   7.555  -7.575  1.00 92.94           C
ATOM   4278  CD  GLU A 578      10.454   7.002  -8.794  1.00 92.94           C
ATOM   4279  OE1 GLU A 578      10.129   7.430  -9.921  1.00 92.94           O
ATOM   4280  OE2 GLU A 578      11.339   6.138  -8.626  1.00 92.94           O
ATOM   4281  N   TYR A 579       6.969   8.120  -4.914  1.00 94.50           N
ATOM   4282  CA  TYR A 579       7.139   8.538  -3.527  1.00 94.50           C
ATOM   4283  C   TYR A 579       7.495   7.338  -2.661  1.00 94.50           C
ATOM   4284  O   TYR A 579       7.330   6.187  -3.063  1.00 94.50           O
ATOM   4285  CB  TYR A 579       5.885   9.222  -2.966  1.00 94.50           C
ATOM   4286  CG  TYR A 579       4.665   8.338  -2.876  1.00 94.50           C
ATOM   4287  CD1 TYR A 579       3.801   8.209  -3.950  1.00 94.50           C
ATOM   4288  CD2 TYR A 579       4.363   7.655  -1.706  1.00 94.50           C
ATOM   4289  CE1 TYR A 579       2.684   7.411  -3.874  1.00 94.50           C
ATOM   4290  CE2 TYR A 579       3.245   6.855  -1.618  1.00 94.50           C
ATOM   4291  CZ  TYR A 579       2.410   6.738  -2.707  1.00 94.50           C
ATOM   4292  OH  TYR A 579       1.293   5.948  -2.632  1.00 94.50           O
ATOM   4293  N   ALA A 580       8.047   7.620  -1.481  1.00 93.00           N
ATOM   4294  CA  ALA A 580       8.221   6.600  -0.457  1.00 93.00           C
ATOM   4295  C   ALA A 580       7.896   7.199   0.903  1.00 93.00           C
ATOM   4296  O   ALA A 580       8.098   8.393   1.136  1.00 93.00           O
ATOM   4297  CB  ALA A 580       9.644   6.028  -0.455  1.00 93.00           C
ATOM   4298  N   TYR A 581       7.383   6.354   1.796  1.00 93.62           N
ATOM   4299  CA  TYR A 581       7.036   6.740   3.157  1.00 93.62           C
ATOM   4300  C   TYR A 581       7.536   5.698   4.150  1.00 93.62           C
ATOM   4301  O   TYR A 581       7.721   4.527   3.806  1.00 93.62           O
ATOM   4302  CB  TYR A 581       5.520   6.958   3.305  1.00 93.62           C
ATOM   4303  CG  TYR A 581       4.670   5.751   2.982  1.00 93.62           C
ATOM   4304  CD1 TYR A 581       4.217   5.527   1.688  1.00 93.62           C
ATOM   4305  CD2 TYR A 581       4.297   4.853   3.971  1.00 93.62           C
ATOM   4306  CE1 TYR A 581       3.431   4.434   1.386  1.00 93.62           C
ATOM   4307  CE2 TYR A 581       3.511   3.757   3.678  1.00 93.62           C
ATOM   4308  CZ  TYR A 581       3.081   3.551   2.384  1.00 93.62           C
ATOM   4309  OH  TYR A 581       2.301   2.458   2.084  1.00 93.62           O
ATOM   4310  N   ASN A 582       7.811   6.148   5.373  1.00 92.88           N
ATOM   4311  CA  ASN A 582       8.200   5.260   6.462  1.00 92.88           C
ATOM   4312  C   ASN A 582       7.041   5.190   7.447  1.00 92.88           C
ATOM   4313  O   ASN A 582       6.604   6.220   7.973  1.00 92.88           O
ATOM   4314  CB  ASN A 582       9.466   5.767   7.154  1.00 92.88           C
ATOM   4315  CG  ASN A 582      10.043   4.763   8.137  1.00 92.88           C
ATOM   4316  OD1 ASN A 582       9.377   3.810   8.543  1.00 92.88           O
ATOM   4317  ND2 ASN A 582      11.297   4.971   8.519  1.00 92.88           N
ATOM   4318  N   THR A 583       6.547   3.974   7.688  1.00 91.69           N
ATOM   4319  CA  THR A 583       5.480   3.778   8.664  1.00 91.69           C
ATOM   4320  C   THR A 583       5.918   4.138  10.080  1.00 91.69           C
ATOM   4321  O   THR A 583       5.143   4.735  10.838  1.00 91.69           O
ATOM   4322  CB  THR A 583       4.983   2.334   8.611  1.00 91.69           C
ATOM   4323  OG1 THR A 583       6.105   1.446   8.544  1.00 91.69           O
ATOM   4324  CG2 THR A 583       4.098   2.123   7.394  1.00 91.69           C
ATOM   4325  N   GLN A 584       7.138   3.769  10.464  1.00 92.56           N
ATOM   4326  CA  GLN A 584       7.607   4.054  11.816  1.00 92.56           C
ATOM   4327  C   GLN A 584       7.600   5.555  12.085  1.00 92.56           C
ATOM   4328  O   GLN A 584       8.207   6.318  11.317  1.00 92.56           O
ATOM   4329  CB  GLN A 584       9.009   3.488  12.023  1.00 92.56           C
ATOM   4330  CG  GLN A 584       9.637   3.865  13.356  1.00 92.56           C
ATOM   4331  CD  GLN A 584       9.255   2.912  14.471  1.00 92.56           C
ATOM   4332  OE1 GLN A 584       9.618   1.736  14.450  1.00 92.56           O
ATOM   4333  NE2 GLN A 584       8.518   3.416  15.455  1.00 92.56           N
ATOM   4334  N   PRO A 585       6.932   6.019  13.139  1.00 91.69           N
ATOM   4335  CA  PRO A 585       6.979   7.447  13.473  1.00 91.69           C
ATOM   4336  C   PRO A 585       8.377   7.915  13.856  1.00 91.69           C
ATOM   4337  O   PRO A 585       9.117   7.218  14.553  1.00 91.69           O
ATOM   4338  CB  PRO A 585       6.012   7.551  14.655  1.00 91.69           C
ATOM   4339  CG  PRO A 585       5.065   6.406  14.434  1.00 91.69           C
ATOM   4340  CD  PRO A 585       5.963   5.297  13.984  1.00 91.69           C
ATOM   4341  N   GLY A 586       8.727   9.112  13.396  1.00 91.75           N
ATOM   4342  CA  GLY A 586      10.024   9.697  13.706  1.00 91.75           C
ATOM   4343  C   GLY A 586      11.260   8.920  13.308  1.00 91.75           C
ATOM   4344  O   GLY A 586      12.245   8.921  14.056  1.00 91.75           O
ATOM   4345  N   ALA A 587      11.246   8.254  12.155  1.00 91.50           N
ATOM   4346  CA  ALA A 587      12.372   7.419  11.759  1.00 91.50           C
ATOM   4347  C   ALA A 587      12.954   7.917  10.445  1.00 91.50           C
ATOM   4348  O   ALA A 587      12.216   8.165   9.485  1.00 91.50           O
ATOM   4349  CB  ALA A 587      11.953   5.954  11.626  1.00 91.50           C
ATOM   4350  N   THR A 588      14.277   8.066  10.416  1.00 92.19           N
ATOM   4351  CA  THR A 588      14.960   8.586   9.240  1.00 92.19           C
ATOM   4352  C   THR A 588      14.796   7.649   8.048  1.00 92.19           C
ATOM   4353  O   THR A 588      14.857   6.424   8.186  1.00 92.19           O
ATOM   4354  CB  THR A 588      16.445   8.801   9.560  1.00 92.19           C
ATOM   4355  OG1 THR A 588      16.632  10.110  10.112  1.00 92.19           O
ATOM   4356  CG2 THR A 588      17.318   8.653   8.317  1.00 92.19           C
ATOM   4357  N   ILE A 589      14.586   8.233   6.870  1.00 91.62           N
ATOM   4358  CA  ILE A 589      14.551   7.497   5.614  1.00 91.62           C
ATOM   4359  C   ILE A 589      15.458   8.223   4.633  1.00 91.62           C
ATOM   4360  O   ILE A 589      15.642   9.441   4.720  1.00 91.62           O
ATOM   4361  CB  ILE A 589      13.124   7.353   5.044  1.00 91.62           C
ATOM   4362  CG1 ILE A 589      12.229   8.494   5.534  1.00 91.62           C
ATOM   4363  CG2 ILE A 589      12.545   5.995   5.401  1.00 91.62           C
ATOM   4364  CD1 ILE A 589      12.116   9.642   4.557  1.00 91.62           C
ATOM   4365  N   TYR A 590      16.029   7.475   3.694  1.00 90.50           N
ATOM   4366  CA  TYR A 590      16.957   8.048   2.729  1.00 90.50           C
ATOM   4367  C   TYR A 590      16.229   8.257   1.407  1.00 90.50           C
ATOM   4368  O   TYR A 590      15.637   7.318   0.863  1.00 90.50           O
ATOM   4369  CB  TYR A 590      18.172   7.141   2.539  1.00 90.50           C
ATOM   4370  CG  TYR A 590      19.064   7.052   3.757  1.00 90.50           C
ATOM   4371  CD1 TYR A 590      19.596   8.196   4.338  1.00 90.50           C
ATOM   4372  CD2 TYR A 590      19.370   5.824   4.329  1.00 90.50           C
ATOM   4373  CE1 TYR A 590      20.421   8.119   5.444  1.00 90.50           C
ATOM   4374  CE2 TYR A 590      20.185   5.738   5.443  1.00 90.50           C
ATOM   4375  CZ  TYR A 590      20.710   6.888   5.993  1.00 90.50           C
ATOM   4376  OH  TYR A 590      21.512   6.808   7.109  1.00 90.50           O
ATOM   4377  N   THR A 591      16.262   9.493   0.910  1.00 90.19           N
ATOM   4378  CA  THR A 591      15.697   9.816  -0.393  1.00 90.19           C
ATOM   4379  C   THR A 591      16.247   8.905  -1.484  1.00 90.19           C
ATOM   4380  O   THR A 591      17.432   8.563  -1.490  1.00 90.19           O
ATOM   4381  CB  THR A 591      15.987  11.277  -0.741  1.00 90.19           C
ATOM   4382  OG1 THR A 591      17.403  11.489  -0.781  1.00 90.19           O
ATOM   4383  CG2 THR A 591      15.370  12.204   0.297  1.00 90.19           C
ATOM   4384  N   GLY A 592      15.377   8.513  -2.412  1.00 78.25           N
ATOM   4385  CA  GLY A 592      15.786   7.630  -3.483  1.00 78.25           C
ATOM   4386  C   GLY A 592      15.909   6.161  -3.154  1.00 78.25           C
ATOM   4387  O   GLY A 592      16.443   5.413  -3.981  1.00 78.25           O
ATOM   4388  N   MET A 593      15.456   5.715  -1.985  1.00 72.56           N
ATOM   4389  CA  MET A 593      15.655   4.315  -1.636  1.00 72.56           C
ATOM   4390  C   MET A 593      14.886   3.402  -2.584  1.00 72.56           C
ATOM   4391  O   MET A 593      13.739   3.672  -2.951  1.00 72.56           O
ATOM   4392  CB  MET A 593      15.227   4.064  -0.187  1.00 72.56           C
ATOM   4393  CG  MET A 593      13.763   4.358   0.102  1.00 72.56           C
ATOM   4394  SD  MET A 593      13.486   4.928   1.790  1.00 72.56           S
ATOM   4395  CE  MET A 593      14.493   3.766   2.709  1.00 72.56           C
ATOM   4396  N   THR A 594      15.544   2.321  -2.990  1.00 65.94           N
ATOM   4397  CA  THR A 594      14.922   1.263  -3.764  1.00 65.94           C
ATOM   4398  C   THR A 594      13.984   0.430  -2.893  1.00 65.94           C
ATOM   4399  O   THR A 594      14.133   0.389  -1.669  1.00 65.94           O
ATOM   4400  CB  THR A 594      15.995   0.373  -4.388  1.00 65.94           C
ATOM   4401  OG1 THR A 594      16.881  -0.100  -3.366  1.00 65.94           O
ATOM   4402  CG2 THR A 594      16.794   1.149  -5.424  1.00 65.94           C
ATOM   4403  N   PRO A 595      12.993  -0.234  -3.500  1.00 62.91           N
ATOM   4404  CA  PRO A 595      12.126  -1.113  -2.694  1.00 62.91           C
ATOM   4405  C   PRO A 595      12.923  -2.242  -2.065  1.00 62.91           C
ATOM   4406  O   PRO A 595      12.823  -2.479  -0.854  1.00 62.91           O
ATOM   4407  CB  PRO A 595      11.073  -1.619  -3.698  1.00 62.91           C
ATOM   4408  CG  PRO A 595      11.621  -1.348  -5.048  1.00 62.91           C
ATOM   4409  CD  PRO A 595      12.619  -0.227  -4.922  1.00 62.91           C
ATOM   4410  N   LYS A 596      13.716  -2.947  -2.864  1.00 70.38           N
ATOM   4411  CA  LYS A 596      14.602  -3.998  -2.394  1.00 70.38           C
ATOM   4412  C   LYS A 596      16.034  -3.507  -2.568  1.00 70.38           C
ATOM   4413  O   LYS A 596      16.298  -2.609  -3.371  1.00 70.38           O
ATOM   4414  CB  LYS A 596      14.367  -5.298  -3.169  1.00 70.38           C
ATOM   4415  CG  LYS A 596      13.009  -5.934  -2.915  1.00 70.38           C
ATOM   4416  CD  LYS A 596      12.832  -7.204  -3.731  1.00 70.38           C
ATOM   4417  CE  LYS A 596      11.484  -7.852  -3.458  1.00 70.38           C
ATOM   4418  NZ  LYS A 596      11.286  -9.086  -4.269  1.00 70.38           N
ATOM   4419  N   THR A 597      16.964  -4.087  -1.808  1.00 74.31           N
ATOM   4420  CA  THR A 597      18.312  -3.526  -1.785  1.00 74.31           C
ATOM   4421  C   THR A 597      18.971  -3.580  -3.160  1.00 74.31           C
ATOM   4422  O   THR A 597      18.964  -4.615  -3.832  1.00 74.31           O
ATOM   4423  CB  THR A 597      19.163  -4.288  -0.765  1.00 74.31           C
ATOM   4424  OG1 THR A 597      18.650  -4.063   0.555  1.00 74.31           O
ATOM   4425  CG2 THR A 597      20.620  -3.855  -0.830  1.00 74.31           C
ATOM   4426  N   ALA A 598      19.543  -2.448  -3.570  1.00 78.38           N
ATOM   4427  CA  ALA A 598      20.268  -2.360  -4.830  1.00 78.38           C
ATOM   4428  C   ALA A 598      21.582  -3.131  -4.781  1.00 78.38           C
ATOM   4429  O   ALA A 598      22.281  -3.126  -3.764  1.00 78.38           O
ATOM   4430  CB  ALA A 598      20.537  -0.897  -5.181  1.00 78.38           C
ATOM   4431  N   VAL A 599      21.925  -3.799  -5.880  1.00 87.81           N
ATOM   4432  CA  VAL A 599      23.218  -4.463  -6.014  1.00 87.81           C
ATOM   4433  C   VAL A 599      23.978  -3.716  -7.102  1.00 87.81           C
ATOM   4434  O   VAL A 599      23.464  -3.555  -8.215  1.00 87.81           O
ATOM   4435  CB  VAL A 599      23.069  -5.955  -6.352  1.00 87.81           C
ATOM   4436  CG1 VAL A 599      24.434  -6.616  -6.389  1.00 87.81           C
ATOM   4437  CG2 VAL A 599      22.164  -6.641  -5.340  1.00 87.81           C
ATOM   4438  N   VAL A 600      25.192  -3.261  -6.798  1.00 88.75           N
ATOM   4439  CA  VAL A 600      25.908  -2.360  -7.699  1.00 88.75           C
ATOM   4440  C   VAL A 600      27.233  -2.979  -8.127  1.00 88.75           C
ATOM   4441  O   VAL A 600      28.099  -3.242  -7.284  1.00 88.75           O
ATOM   4442  CB  VAL A 600      26.147  -0.986  -7.051  1.00 88.75           C
ATOM   4443  CG1 VAL A 600      26.521   0.040  -8.110  1.00 88.75           C
ATOM   4444  CG2 VAL A 600      24.916  -0.536  -6.277  1.00 88.75           C
ATOM   4445  N   LEU A 601      27.384  -3.230  -9.428  1.00 91.81           N
ATOM   4446  CA  LEU A 601      28.661  -3.686  -9.963  1.00 91.81           C
ATOM   4447  C   LEU A 601      29.520  -2.447 -10.185  1.00 91.81           C
ATOM   4448  O   LEU A 601      29.048  -1.472 -10.780  1.00 91.81           O
ATOM   4449  CB  LEU A 601      28.462  -4.454 -11.268  1.00 91.81           C
ATOM   4450  CG  LEU A 601      27.832  -5.844 -11.150  1.00 91.81           C
ATOM   4451  CD1 LEU A 601      27.550  -6.421 -12.528  1.00 91.81           C
ATOM   4452  CD2 LEU A 601      28.729  -6.774 -10.348  1.00 91.81           C
ATOM   4453  N   SER A 602      30.769  -2.456  -9.707  1.00 90.88           N
ATOM   4454  CA  SER A 602      31.621  -1.306  -9.999  1.00 90.88           C
ATOM   4455  C   SER A 602      31.870  -1.145 -11.496  1.00 90.88           C
ATOM   4456  O   SER A 602      31.820  -0.027 -12.021  1.00 90.88           O
ATOM   4457  CB  SER A 602      32.946  -1.436  -9.248  1.00 90.88           C
ATOM   4458  OG  SER A 602      33.690  -2.548  -9.715  1.00 90.88           O
ATOM   4459  N   THR A 603      32.141  -2.244 -12.201  1.00 91.19           N
ATOM   4460  CA  THR A 603      32.183  -2.259 -13.659  1.00 91.19           C
ATOM   4461  C   THR A 603      31.319  -3.400 -14.177  1.00 91.19           C
ATOM   4462  O   THR A 603      31.416  -4.523 -13.672  1.00 91.19           O
ATOM   4463  CB  THR A 603      33.625  -2.385 -14.172  1.00 91.19           C
ATOM   4464  OG1 THR A 603      33.621  -2.544 -15.597  1.00 91.19           O
ATOM   4465  CG2 THR A 603      34.343  -3.554 -13.516  1.00 91.19           C
ATOM   4466  N   ASP A 604      30.461  -3.129 -15.159  1.00 91.62           N
ATOM   4467  CA  ASP A 604      29.744  -4.251 -15.750  1.00 91.62           C
ATOM   4468  C   ASP A 604      30.551  -4.985 -16.820  1.00 91.62           C
ATOM   4469  O   ASP A 604      30.047  -5.961 -17.386  1.00 91.62           O
ATOM   4470  CB  ASP A 604      28.415  -3.771 -16.343  1.00 91.62           C
ATOM   4471  CG  ASP A 604      28.603  -2.755 -17.454  1.00 91.62           C
ATOM   4472  OD1 ASP A 604      29.716  -2.203 -17.581  1.00 91.62           O
ATOM   4473  OD2 ASP A 604      27.634  -2.507 -18.202  1.00 91.62           O
ATOM   4474  N   THR A 605      31.777  -4.548 -17.110  1.00 92.88           N
ATOM   4475  CA  THR A 605      32.547  -5.081 -18.233  1.00 92.88           C
ATOM   4476  C   THR A 605      34.012  -5.239 -17.851  1.00 92.88           C
ATOM   4477  O   THR A 605      34.652  -4.254 -17.469  1.00 92.88           O
ATOM   4478  CB  THR A 605      32.417  -4.177 -19.463  1.00 92.88           C
ATOM   4479  OG1 THR A 605      31.086  -4.267 -19.986  1.00 92.88           O
ATOM   4480  CG2 THR A 605      33.408  -4.595 -20.540  1.00 92.88           C
ATOM   4481  N   LEU A 606      34.554  -6.453 -17.946  1.00 93.56           N
ATOM   4482  CA  LEU A 606      35.973  -6.670 -17.684  1.00 93.56           C
ATOM   4483  C   LEU A 606      36.671  -6.985 -19.003  1.00 93.56           C
ATOM   4484  O   LEU A 606      36.297  -7.940 -19.692  1.00 93.56           O
ATOM   4485  CB  LEU A 606      36.179  -7.810 -16.687  1.00 93.56           C
ATOM   4486  CG  LEU A 606      35.723  -7.581 -15.246  1.00 93.56           C
ATOM   4487  CD1 LEU A 606      36.155  -8.736 -14.361  1.00 93.56           C
ATOM   4488  CD2 LEU A 606      36.297  -6.278 -14.728  1.00 93.56           C
ATOM   4489  N   TYR A 607      37.678  -6.185 -19.351  1.00 90.25           N
ATOM   4490  CA  TYR A 607      38.419  -6.402 -20.586  1.00 90.25           C
ATOM   4491  C   TYR A 607      39.354  -7.604 -20.460  1.00 90.25           C
ATOM   4492  O   TYR A 607      39.721  -8.024 -19.358  1.00 90.25           O
ATOM   4493  CB  TYR A 607      39.220  -5.153 -20.952  1.00 90.25           C
ATOM   4494  CG  TYR A 607      38.364  -3.930 -21.193  1.00 90.25           C
ATOM   4495  CD1 TYR A 607      37.220  -4.002 -21.975  1.00 90.25           C
ATOM   4496  CD2 TYR A 607      38.697  -2.704 -20.631  1.00 90.25           C
ATOM   4497  CE1 TYR A 607      36.442  -2.884 -22.209  1.00 90.25           C
ATOM   4498  CE2 TYR A 607      37.918  -1.583 -20.847  1.00 90.25           C
ATOM   4499  CZ  TYR A 607      36.794  -1.678 -21.640  1.00 90.25           C
ATOM   4500  OH  TYR A 607      36.008  -0.568 -21.847  1.00 90.25           O
ATOM   4501  N   GLU A 608      39.746  -8.163 -21.605  1.00 91.75           N
ATOM   4502  CA  GLU A 608      40.769  -9.197 -21.573  1.00 91.75           C
ATOM   4503  C   GLU A 608      42.147  -8.552 -21.416  1.00 91.75           C
ATOM   4504  O   GLU A 608      42.310  -7.335 -21.543  1.00 91.75           O
ATOM   4505  CB  GLU A 608      40.728 -10.076 -22.821  1.00 91.75           C
ATOM   4506  CG  GLU A 608      41.148 -11.515 -22.523  1.00 91.75           C
ATOM   4507  CD  GLU A 608      41.608 -12.281 -23.744  1.00 91.75           C
ATOM   4508  OE1 GLU A 608      40.931 -12.218 -24.788  1.00 91.75           O
ATOM   4509  OE2 GLU A 608      42.651 -12.961 -23.653  1.00 91.75           O
ATOM   4510  N   ALA A 609      43.149  -9.379 -21.132  1.00 89.06           N
ATOM   4511  CA  ALA A 609      44.480  -8.851 -20.874  1.00 89.06           C
ATOM   4512  C   ALA A 609      45.134  -8.320 -22.151  1.00 89.06           C
ATOM   4513  O   ALA A 609      44.776  -8.692 -23.272  1.00 89.06           O
ATOM   4514  CB  ALA A 609      45.368  -9.926 -20.248  1.00 89.06           C
ATOM   4515  N   ASP A 610      46.109  -7.426 -21.958  1.00 82.62           N
ATOM   4516  CA  ASP A 610      46.948  -6.962 -23.061  1.00 82.62           C
ATOM   4517  C   ASP A 610      47.728  -8.119 -23.674  1.00 82.62           C
ATOM   4518  O   ASP A 610      47.961  -8.159 -24.888  1.00 82.62           O
ATOM   4519  CB  ASP A 610      47.899  -5.867 -22.576  1.00 82.62           C
ATOM   4520  CG  ASP A 610      47.197  -4.542 -22.357  1.00 82.62           C
ATOM   4521  OD1 ASP A 610      46.175  -4.520 -21.639  1.00 82.62           O
ATOM   4522  OD2 ASP A 610      47.666  -3.521 -22.903  1.00 82.62           O
ATOM   4523  N   ALA A 611      48.147  -9.062 -22.830  1.00 84.69           N
ATOM   4524  CA  ALA A 611      48.788 -10.298 -23.267  1.00 84.69           C
ATOM   4525  C   ALA A 611      47.886 -11.135 -24.163  1.00 84.69           C
ATOM   4526  O   ALA A 611      48.387 -11.868 -25.025  1.00 84.69           O
ATOM   4527  CB  ALA A 611      49.228 -11.115 -22.052  1.00 84.69           C
ATOM   4528  N   ASN A 612      46.569 -11.062 -23.958  1.00 87.00           N
ATOM   4529  CA  ASN A 612      45.588 -11.954 -24.578  1.00 87.00           C
ATOM   4530  C   ASN A 612      45.752 -13.380 -24.067  1.00 87.00           C
ATOM   4531  O   ASN A 612      45.468 -14.354 -24.767  1.00 87.00           O
ATOM   4532  CB  ASN A 612      45.657 -11.914 -26.110  1.00 87.00           C
ATOM   4533  CG  ASN A 612      44.288 -11.924 -26.757  1.00 87.00           C
ATOM   4534  OD1 ASN A 612      43.393 -12.651 -26.330  1.00 87.00           O
ATOM   4535  ND2 ASN A 612      44.118 -11.114 -27.796  1.00 87.00           N
ATOM   4536  N   ASP A 613      46.224 -13.463 -22.823  1.00 89.94           N
ATOM   4537  CA  ASP A 613      46.383 -14.726 -22.112  1.00 89.94           C
ATOM   4538  C   ASP A 613      45.030 -15.395 -21.884  1.00 89.94           C
ATOM   4539  O   ASP A 613      44.911 -16.623 -21.955  1.00 89.94           O
ATOM   4540  CB  ASP A 613      47.156 -14.496 -20.809  1.00 89.94           C
ATOM   4541  CG  ASP A 613      46.337 -13.793 -19.741  1.00 89.94           C
ATOM   4542  OD1 ASP A 613      45.277 -13.216 -20.064  1.00 89.94           O
ATOM   4543  OD2 ASP A 613      46.758 -13.817 -18.566  1.00 89.94           O
ATOM   4544  N   GLY A 614      44.000 -14.592 -21.609  1.00 89.19           N
ATOM   4545  CA  GLY A 614      42.720 -15.024 -21.090  1.00 89.19           C
ATOM   4546  C   GLY A 614      42.576 -14.918 -19.587  1.00 89.19           C
ATOM   4547  O   GLY A 614      41.468 -15.118 -19.073  1.00 89.19           O
ATOM   4548  N   GLY A 615      43.653 -14.612 -18.872  1.00 94.19           N
ATOM   4549  CA  GLY A 615      43.518 -14.174 -17.499  1.00 94.19           C
ATOM   4550  C   GLY A 615      42.922 -12.780 -17.463  1.00 94.19           C
ATOM   4551  O   GLY A 615      43.139 -11.969 -18.364  1.00 94.19           O
ATOM   4552  N   ILE A 616      42.160 -12.481 -16.418  1.00 94.81           N
ATOM   4553  CA  ILE A 616      41.481 -11.194 -16.338  1.00 94.81           C
ATOM   4554  C   ILE A 616      42.311 -10.245 -15.485  1.00 94.81           C
ATOM   4555  O   ILE A 616      42.644 -10.551 -14.333  1.00 94.81           O
ATOM   4556  CB  ILE A 616      40.060 -11.349 -15.774  1.00 94.81           C
ATOM   4557  CG1 ILE A 616      39.117 -11.889 -16.850  1.00 94.81           C
ATOM   4558  CG2 ILE A 616      39.542 -10.018 -15.259  1.00 94.81           C
ATOM   4559  CD1 ILE A 616      38.921 -10.950 -18.020  1.00 94.81           C
ATOM   4560  N   THR A 617      42.649  -9.093 -16.071  1.00 90.25           N
ATOM   4561  CA  THR A 617      43.560  -8.140 -15.441  1.00 90.25           C
ATOM   4562  C   THR A 617      42.987  -7.589 -14.143  1.00 90.25           C
ATOM   4563  O   THR A 617      43.669  -7.539 -13.113  1.00 90.25           O
ATOM   4564  CB  THR A 617      43.881  -6.994 -16.402  1.00 90.25           C
ATOM   4565  OG1 THR A 617      42.670  -6.327 -16.780  1.00 90.25           O
ATOM   4566  CG2 THR A 617      44.587  -7.511 -17.633  1.00 90.25           C
ATOM   4567  N   SER A 618      41.728  -7.169 -14.182  1.00 90.06           N
ATOM   4568  CA  SER A 618      41.086  -6.430 -13.111  1.00 90.06           C
ATOM   4569  C   SER A 618      40.118  -7.296 -12.311  1.00 90.06           C
ATOM   4570  O   SER A 618      39.994  -8.508 -12.500  1.00 90.06           O
ATOM   4571  CB  SER A 618      40.366  -5.206 -13.681  1.00 90.06           C
ATOM   4572  OG  SER A 618      39.727  -5.514 -14.908  1.00 90.06           O
ATOM   4573  N   ASN A 619      39.434  -6.631 -11.388  1.00 94.00           N
ATOM   4574  CA  ASN A 619      38.469  -7.208 -10.468  1.00 94.00           C
ATOM   4575  C   ASN A 619      37.227  -6.333 -10.482  1.00 94.00           C
ATOM   4576  O   ASN A 619      37.302  -5.137 -10.779  1.00 94.00           O
ATOM   4577  CB  ASN A 619      39.033  -7.301  -9.048  1.00 94.00           C
ATOM   4578  CG  ASN A 619      38.599  -6.142  -8.173  1.00 94.00           C
ATOM   4579  OD1 ASN A 619      37.598  -6.226  -7.463  1.00 94.00           O
ATOM   4580  ND2 ASN A 619      39.354  -5.051  -8.220  1.00 94.00           N
ATOM   4581  N   THR A 620      36.079  -6.926 -10.166  1.00 95.06           N
ATOM   4582  CA  THR A 620      34.836  -6.163 -10.110  1.00 95.06           C
ATOM   4583  C   THR A 620      34.295  -6.198  -8.691  1.00 95.06           C
ATOM   4584  O   THR A 620      34.249  -7.256  -8.061  1.00 95.06           O
ATOM   4585  CB  THR A 620      33.801  -6.707 -11.105  1.00 95.06           C
ATOM   4586  OG1 THR A 620      32.562  -6.003 -10.948  1.00 95.06           O
ATOM   4587  CG2 THR A 620      33.574  -8.203 -10.909  1.00 95.06           C
ATOM   4588  N   VAL A 621      33.884  -5.037  -8.190  1.00 96.50           N
ATOM   4589  CA  VAL A 621      33.386  -4.915  -6.828  1.00 96.50           C
ATOM   4590  C   VAL A 621      31.867  -4.842  -6.802  1.00 96.50           C
ATOM   4591  O   VAL A 621      31.252  -4.011  -7.483  1.00 96.50           O
ATOM   4592  CB  VAL A 621      33.996  -3.684  -6.136  1.00 96.50           C
ATOM   4593  CG1 VAL A 621      33.409  -3.509  -4.747  1.00 96.50           C
ATOM   4594  CG2 VAL A 621      35.511  -3.811  -6.068  1.00 96.50           C
ATOM   4595  N   ILE A 622      31.276  -5.725  -6.006  1.00 95.00           N
ATOM   4596  CA  ILE A 622      29.840  -5.880  -5.844  1.00 95.00           C
ATOM   4597  C   ILE A 622      29.481  -5.176  -4.545  1.00 95.00           C
ATOM   4598  O   ILE A 622      30.078  -5.459  -3.493  1.00 95.00           O
ATOM   4599  CB  ILE A 622      29.429  -7.362  -5.813  1.00 95.00           C
ATOM   4600  CG1 ILE A 622      30.397  -8.199  -6.655  1.00 95.00           C
ATOM   4601  CG2 ILE A 622      27.996  -7.525  -6.298  1.00 95.00           C
ATOM   4602  CD1 ILE A 622      29.825  -9.522  -7.127  1.00 95.00           C
ATOM   4603  N   SER A 623      28.537  -4.242  -4.608  1.00 92.19           N
ATOM   4604  CA  SER A 623      28.280  -3.365  -3.479  1.00 92.19           C
ATOM   4605  C   SER A 623      26.806  -3.385  -3.107  1.00 92.19           C
ATOM   4606  O   SER A 623      25.925  -3.323  -3.972  1.00 92.19           O
ATOM   4607  CB  SER A 623      28.709  -1.927  -3.795  1.00 92.19           C
ATOM   4608  OG  SER A 623      30.095  -1.858  -4.078  1.00 92.19           O
ATOM   4609  N   LEU A 624      26.567  -3.485  -1.804  1.00 87.25           N
ATOM   4610  CA  LEU A 624      25.243  -3.475  -1.206  1.00 87.25           C
ATOM   4611  C   LEU A 624      24.824  -2.047  -0.890  1.00 87.25           C
ATOM   4612  O   LEU A 624      25.635  -1.238  -0.430  1.00 87.25           O
ATOM   4613  CB  LEU A 624      25.218  -4.323   0.067  1.00 87.25           C
ATOM   4614  CG  LEU A 624      25.465  -5.824  -0.107  1.00 87.25           C
ATOM   4615  CD1 LEU A 624      25.126  -6.575   1.171  1.00 87.25           C
ATOM   4616  CD2 LEU A 624      24.666  -6.370  -1.282  1.00 87.25           C
ATOM   4617  N   SER A 625      23.556  -1.737  -1.144  1.00 71.12           N
ATOM   4618  CA  SER A 625      23.058  -0.407  -0.829  1.00 71.12           C
ATOM   4619  C   SER A 625      23.022  -0.241   0.685  1.00 71.12           C
ATOM   4620  O   SER A 625      22.894  -1.212   1.436  1.00 71.12           O
ATOM   4621  CB  SER A 625      21.668  -0.183  -1.424  1.00 71.12           C
ATOM   4622  OG  SER A 625      20.660  -0.739  -0.600  1.00 71.12           O
ATOM   4623  N   THR A 626      23.150   1.010   1.133  1.00 58.12           N
ATOM   4624  CA  THR A 626      23.233   1.270   2.567  1.00 58.12           C
ATOM   4625  C   THR A 626      21.977   0.820   3.302  1.00 58.12           C
ATOM   4626  O   THR A 626      22.068   0.281   4.411  1.00 58.12           O
ATOM   4627  CB  THR A 626      23.488   2.757   2.814  1.00 58.12           C
ATOM   4628  OG1 THR A 626      22.454   3.532   2.193  1.00 58.12           O
ATOM   4629  CG2 THR A 626      24.836   3.169   2.242  1.00 58.12           C
ATOM   4630  N   ASN A 627      20.800   1.037   2.721  1.00 59.09           N
ATOM   4631  CA  ASN A 627      19.587   0.569   3.376  1.00 59.09           C
ATOM   4632  C   ASN A 627      19.576  -0.956   3.442  1.00 59.09           C
ATOM   4633  O   ASN A 627      19.770  -1.634   2.429  1.00 59.09           O
ATOM   4634  CB  ASN A 627      18.353   1.078   2.633  1.00 59.09           C
ATOM   4635  CG  ASN A 627      18.506   0.999   1.127  1.00 59.09           C
ATOM   4636  OD1 ASN A 627      19.246   1.776   0.525  1.00 59.09           O
ATOM   4637  ND2 ASN A 627      17.804   0.055   0.510  1.00 59.09           N
ATOM   4638  N   ASN A 628      19.339  -1.485   4.644  1.00 59.97           N
ATOM   4639  CA  ASN A 628      19.089  -2.912   4.880  1.00 59.97           C
ATOM   4640  C   ASN A 628      20.194  -3.810   4.321  1.00 59.97           C
ATOM   4641  O   ASN A 628      19.949  -4.970   3.982  1.00 59.97           O
ATOM   4642  CB  ASN A 628      17.730  -3.327   4.310  1.00 59.97           C
ATOM   4643  CG  ASN A 628      16.673  -2.254   4.481  1.00 59.97           C
ATOM   4644  OD1 ASN A 628      16.376  -1.832   5.599  1.00 59.97           O
ATOM   4645  ND2 ASN A 628      16.100  -1.805   3.370  1.00 59.97           N
ATOM   4646  N   GLY A 629      21.420  -3.300   4.215  1.00 66.94           N
ATOM   4647  CA  GLY A 629      22.434  -4.058   3.503  1.00 66.94           C
ATOM   4648  C   GLY A 629      23.678  -4.403   4.298  1.00 66.94           C
ATOM   4649  O   GLY A 629      24.675  -3.678   4.225  1.00 66.94           O
ATOM   4650  N   THR A 630      23.646  -5.495   5.058  1.00 86.00           N
ATOM   4651  CA  THR A 630      24.824  -5.998   5.753  1.00 86.00           C
ATOM   4652  C   THR A 630      25.121  -7.431   5.331  1.00 86.00           C
ATOM   4653  O   THR A 630      24.218  -8.274   5.321  1.00 86.00           O
ATOM   4654  CB  THR A 630      24.635  -5.931   7.272  1.00 86.00           C
ATOM   4655  OG1 THR A 630      23.237  -5.940   7.583  1.00 86.00           O
ATOM   4656  CG2 THR A 630      25.266  -4.665   7.831  1.00 86.00           C
ATOM   4657  N   PHE A 631      26.375  -7.706   4.977  1.00 91.94           N
ATOM   4658  CA  PHE A 631      26.802  -9.089   4.806  1.00 91.94           C
ATOM   4659  C   PHE A 631      26.798  -9.772   6.168  1.00 91.94           C
ATOM   4660  O   PHE A 631      27.192  -9.174   7.174  1.00 91.94           O
ATOM   4661  CB  PHE A 631      28.185  -9.163   4.161  1.00 91.94           C
ATOM   4662  CG  PHE A 631      28.176  -8.893   2.682  1.00 91.94           C
ATOM   4663  CD1 PHE A 631      27.528  -9.754   1.811  1.00 91.94           C
ATOM   4664  CD2 PHE A 631      28.828  -7.790   2.160  1.00 91.94           C
ATOM   4665  CE1 PHE A 631      27.522  -9.512   0.450  1.00 91.94           C
ATOM   4666  CE2 PHE A 631      28.825  -7.542   0.800  1.00 91.94           C
ATOM   4667  CZ  PHE A 631      28.171  -8.404  -0.056  1.00 91.94           C
ATOM   4668  N   THR A 632      26.339 -11.027   6.214  1.00 88.38           N
ATOM   4669  CA  THR A 632      26.311 -11.722   7.498  1.00 88.38           C
ATOM   4670  C   THR A 632      27.710 -11.917   8.075  1.00 88.38           C
ATOM   4671  O   THR A 632      27.910 -11.749   9.284  1.00 88.38           O
ATOM   4672  CB  THR A 632      25.606 -13.070   7.351  1.00 88.38           C
ATOM   4673  OG1 THR A 632      26.116 -13.755   6.200  1.00 88.38           O
ATOM   4674  CG2 THR A 632      24.105 -12.869   7.193  1.00 88.38           C
ATOM   4675  N   LYS A 633      28.688 -12.282   7.245  1.00 87.06           N
ATOM   4676  CA  LYS A 633      29.993 -12.628   7.798  1.00 87.06           C
ATOM   4677  C   LYS A 633      30.660 -11.381   8.362  1.00 87.06           C
ATOM   4678  O   LYS A 633      30.647 -10.316   7.738  1.00 87.06           O
ATOM   4679  CB  LYS A 633      30.889 -13.302   6.761  1.00 87.06           C
ATOM   4680  CG  LYS A 633      31.029 -12.603   5.432  1.00 87.06           C
ATOM   4681  CD  LYS A 633      31.907 -13.458   4.538  1.00 87.06           C
ATOM   4682  CE  LYS A 633      31.251 -14.801   4.266  1.00 87.06           C
ATOM   4683  NZ  LYS A 633      32.255 -15.895   4.158  1.00 87.06           N
ATOM   4684  N   SER A 634      31.241 -11.510   9.554  1.00 80.50           N
ATOM   4685  CA  SER A 634      32.065 -10.427  10.078  1.00 80.50           C
ATOM   4686  C   SER A 634      33.310 -10.184   9.229  1.00 80.50           C
ATOM   4687  O   SER A 634      33.670  -9.030   8.967  1.00 80.50           O
ATOM   4688  CB  SER A 634      32.460 -10.727  11.524  1.00 80.50           C
ATOM   4689  OG  SER A 634      33.283 -11.878  11.600  1.00 80.50           O
ATOM   4690  N   THR A 635      33.975 -11.249   8.781  1.00 87.38           N
ATOM   4691  CA  THR A 635      35.247 -11.082   8.088  1.00 87.38           C
ATOM   4692  C   THR A 635      35.448 -12.113   6.984  1.00 87.38           C
ATOM   4693  O   THR A 635      34.873 -13.204   7.000  1.00 87.38           O
ATOM   4694  CB  THR A 635      36.429 -11.162   9.065  1.00 87.38           C
ATOM   4695  OG1 THR A 635      36.148 -12.131  10.083  1.00 87.38           O
ATOM   4696  CG2 THR A 635      36.696  -9.808   9.710  1.00 87.38           C
ATOM   4697  N   GLY A 636      36.288 -11.730   6.019  1.00 91.38           N
ATOM   4698  CA  GLY A 636      36.858 -12.642   5.046  1.00 91.38           C
ATOM   4699  C   GLY A 636      36.068 -13.012   3.802  1.00 91.38           C
ATOM   4700  O   GLY A 636      34.955 -12.559   3.528  1.00 91.38           O
ATOM   4701  N   THR A 637      36.721 -13.887   3.037  1.00 93.31           N
ATOM   4702  CA  THR A 637      36.244 -14.396   1.756  1.00 93.31           C
ATOM   4703  C   THR A 637      34.999 -15.265   1.894  1.00 93.31           C
ATOM   4704  O   THR A 637      34.862 -16.042   2.843  1.00 93.31           O
ATOM   4705  CB  THR A 637      37.349 -15.199   1.069  1.00 93.31           C
ATOM   4706  OG1 THR A 637      37.691 -16.333   1.875  1.00 93.31           O
ATOM   4707  CG2 THR A 637      38.586 -14.336   0.866  1.00 93.31           C
ATOM   4708  N   PHE A 638      34.088 -15.126   0.933  1.00 93.94           N
ATOM   4709  CA  PHE A 638      32.865 -15.910   0.934  1.00 93.94           C
ATOM   4710  C   PHE A 638      33.140 -17.276   0.308  1.00 93.94           C
ATOM   4711  O   PHE A 638      34.162 -17.491  -0.349  1.00 93.94           O
ATOM   4712  CB  PHE A 638      31.772 -15.195   0.136  1.00 93.94           C
ATOM   4713  CG  PHE A 638      31.242 -13.951   0.795  1.00 93.94           C
ATOM   4714  CD1 PHE A 638      32.030 -12.816   0.894  1.00 93.94           C
ATOM   4715  CD2 PHE A 638      29.946 -13.903   1.278  1.00 93.94           C
ATOM   4716  CE1 PHE A 638      31.548 -11.668   1.489  1.00 93.94           C
ATOM   4717  CE2 PHE A 638      29.457 -12.757   1.876  1.00 93.94           C
ATOM   4718  CZ  PHE A 638      30.261 -11.638   1.980  1.00 93.94           C
ATOM   4719  N   THR A 639      32.213 -18.209   0.516  1.00 93.94           N
ATOM   4720  CA  THR A 639      32.404 -19.595   0.106  1.00 93.94           C
ATOM   4721  C   THR A 639      31.482 -19.959  -1.050  1.00 93.94           C
ATOM   4722  O   THR A 639      30.266 -19.752  -0.970  1.00 93.94           O
ATOM   4723  CB  THR A 639      32.160 -20.546   1.281  1.00 93.94           C
ATOM   4724  OG1 THR A 639      32.694 -19.973   2.481  1.00 93.94           O
ATOM   4725  CG2 THR A 639      32.828 -21.889   1.025  1.00 93.94           C
ATOM   4726  N   ALA A 640      32.067 -20.496  -2.120  1.00 91.50           N
ATOM   4727  CA  ALA A 640      31.282 -20.983  -3.248  1.00 91.50           C
ATOM   4728  C   ALA A 640      30.423 -22.164  -2.815  1.00 91.50           C
ATOM   4729  O   ALA A 640      30.898 -23.054  -2.103  1.00 91.50           O
ATOM   4730  CB  ALA A 640      32.203 -21.385  -4.400  1.00 91.50           C
ATOM   4731  N   ASN A 641      29.150 -22.151  -3.215  1.00 91.25           N
ATOM   4732  CA  ASN A 641      28.150 -23.191  -2.958  1.00 91.25           C
ATOM   4733  C   ASN A 641      27.613 -23.087  -1.536  1.00 91.25           C
ATOM   4734  O   ASN A 641      26.821 -23.945  -1.123  1.00 91.25           O
ATOM   4735  CB  ASN A 641      28.659 -24.622  -3.208  1.00 91.25           C
ATOM   4736  CG  ASN A 641      29.401 -24.756  -4.524  1.00 91.25           C
ATOM   4737  OD1 ASN A 641      28.915 -24.326  -5.570  1.00 91.25           O
ATOM   4738  ND2 ASN A 641      30.585 -25.355  -4.477  1.00 91.25           N
ATOM   4739  N   THR A 642      28.012 -22.071  -0.773  1.00 91.69           N
ATOM   4740  CA  THR A 642      27.469 -21.829   0.556  1.00 91.69           C
ATOM   4741  C   THR A 642      26.966 -20.397   0.678  1.00 91.69           C
ATOM   4742  O   THR A 642      25.755 -20.163   0.721  1.00 91.69           O
ATOM   4743  CB  THR A 642      28.522 -22.114   1.630  1.00 91.69           C
ATOM   4744  OG1 THR A 642      29.161 -23.367   1.355  1.00 91.69           O
ATOM   4745  CG2 THR A 642      27.876 -22.172   3.006  1.00 91.69           C
ATOM   4746  N   ASP A 643      27.881 -19.432   0.781  1.00 94.62           N
ATOM   4747  CA  ASP A 643      27.468 -18.035   0.701  1.00 94.62           C
ATOM   4748  C   ASP A 643      26.914 -17.691  -0.679  1.00 94.62           C
ATOM   4749  O   ASP A 643      25.894 -17.000  -0.786  1.00 94.62           O
ATOM   4750  CB  ASP A 643      28.643 -17.123   1.049  1.00 94.62           C
ATOM   4751  CG  ASP A 643      29.066 -17.246   2.500  1.00 94.62           C
ATOM   4752  OD1 ASP A 643      28.288 -16.831   3.384  1.00 94.62           O
ATOM   4753  OD2 ASP A 643      30.176 -17.758   2.755  1.00 94.62           O
ATOM   4754  N   TYR A 644      27.556 -18.169  -1.743  1.00 96.19           N
ATOM   4755  CA  TYR A 644      27.180 -17.786  -3.098  1.00 96.19           C
ATOM   4756  C   TYR A 644      27.285 -18.985  -4.030  1.00 96.19           C
ATOM   4757  O   TYR A 644      28.048 -19.922  -3.782  1.00 96.19           O
ATOM   4758  CB  TYR A 644      28.033 -16.616  -3.619  1.00 96.19           C
ATOM   4759  CG  TYR A 644      29.434 -16.981  -4.055  1.00 96.19           C
ATOM   4760  CD1 TYR A 644      30.433 -17.221  -3.121  1.00 96.19           C
ATOM   4761  CD2 TYR A 644      29.761 -17.070  -5.402  1.00 96.19           C
ATOM   4762  CE1 TYR A 644      31.714 -17.555  -3.516  1.00 96.19           C
ATOM   4763  CE2 TYR A 644      31.042 -17.398  -5.806  1.00 96.19           C
ATOM   4764  CZ  TYR A 644      32.013 -17.643  -4.859  1.00 96.19           C
ATOM   4765  OH  TYR A 644      33.292 -17.959  -5.257  1.00 96.19           O
ATOM   4766  N   THR A 645      26.505 -18.941  -5.110  1.00 96.56           N
ATOM   4767  CA  THR A 645      26.503 -19.969  -6.146  1.00 96.56           C
ATOM   4768  C   THR A 645      26.902 -19.323  -7.463  1.00 96.56           C
ATOM   4769  O   THR A 645      26.215 -18.419  -7.947  1.00 96.56           O
ATOM   4770  CB  THR A 645      25.132 -20.636  -6.278  1.00 96.56           C
ATOM   4771  OG1 THR A 645      24.782 -21.271  -5.044  1.00 96.56           O
ATOM   4772  CG2 THR A 645      25.151 -21.676  -7.390  1.00 96.56           C
ATOM   4773  N   ILE A 646      27.998 -19.792  -8.049  1.00 95.88           N
ATOM   4774  CA  ILE A 646      28.565 -19.196  -9.252  1.00 95.88           C
ATOM   4775  C   ILE A 646      28.407 -20.182 -10.403  1.00 95.88           C
ATOM   4776  O   ILE A 646      28.682 -21.380 -10.255  1.00 95.88           O
ATOM   4777  CB  ILE A 646      30.035 -18.784  -9.038  1.00 95.88           C
ATOM   4778  CG1 ILE A 646      30.499 -17.846 -10.155  1.00 95.88           C
ATOM   4779  CG2 ILE A 646      30.956 -19.995  -8.895  1.00 95.88           C
ATOM   4780  CD1 ILE A 646      31.699 -17.002  -9.782  1.00 95.88           C
ATOM   4781  N   THR A 647      27.908 -19.683 -11.533  1.00 96.06           N
ATOM   4782  CA  THR A 647      27.649 -20.492 -12.714  1.00 96.06           C
ATOM   4783  C   THR A 647      28.218 -19.798 -13.941  1.00 96.06           C
ATOM   4784  O   THR A 647      28.324 -18.569 -13.986  1.00 96.06           O
ATOM   4785  CB  THR A 647      26.146 -20.745 -12.911  1.00 96.06           C
ATOM   4786  OG1 THR A 647      25.416 -19.545 -12.624  1.00 96.06           O
ATOM   4787  CG2 THR A 647      25.667 -21.857 -11.990  1.00 96.06           C
ATOM   4788  N   GLY A 648      28.575 -20.599 -14.944  1.00 92.69           N
ATOM   4789  CA  GLY A 648      29.047 -20.053 -16.199  1.00 92.69           C
ATOM   4790  C   GLY A 648      30.502 -19.646 -16.206  1.00 92.69           C
ATOM   4791  O   GLY A 648      30.958 -19.050 -17.188  1.00 92.69           O
ATOM   4792  N   VAL A 649      31.242 -19.948 -15.142  1.00 95.56           N
ATOM   4793  CA  VAL A 649      32.685 -19.687 -15.127  1.00 95.56           C
ATOM   4794  C   VAL A 649      33.363 -20.558 -16.176  1.00 95.56           C
ATOM   4795  O   VAL A 649      33.009 -21.746 -16.318  1.00 95.56           O
ATOM   4796  CB  VAL A 649      33.268 -19.962 -13.731  1.00 95.56           C
ATOM   4797  CG1 VAL A 649      34.774 -19.812 -13.745  1.00 95.56           C
ATOM   4798  CG2 VAL A 649      32.655 -19.044 -12.702  1.00 95.56           C
ATOM   4799  N   PRO A 650      34.326 -20.038 -16.934  1.00 95.12           N
ATOM   4800  CA  PRO A 650      35.091 -20.894 -17.841  1.00 95.12           C
ATOM   4801  C   PRO A 650      35.972 -21.871 -17.078  1.00 95.12           C
ATOM   4802  O   PRO A 650      36.464 -21.585 -15.984  1.00 95.12           O
ATOM   4803  CB  PRO A 650      35.943 -19.899 -18.653  1.00 95.12           C
ATOM   4804  CG  PRO A 650      35.164 -18.627 -18.615  1.00 95.12           C
ATOM   4805  CD  PRO A 650      34.610 -18.626 -17.190  1.00 95.12           C
ATOM   4806  N   ALA A 651      36.158 -23.043 -17.680  1.00 92.50           N
ATOM   4807  CA  ALA A 651      36.992 -24.081 -17.089  1.00 92.50           C
ATOM   4808  C   ALA A 651      38.440 -23.620 -16.971  1.00 92.50           C
ATOM   4809  O   ALA A 651      38.991 -23.000 -17.885  1.00 92.50           O
ATOM   4810  CB  ALA A 651      36.914 -25.360 -17.923  1.00 92.50           C
ATOM   4811  N   GLY A 652      39.058 -23.930 -15.830  1.00 92.69           N
ATOM   4812  CA  GLY A 652      40.401 -23.483 -15.530  1.00 92.69           C
ATOM   4813  C   GLY A 652      40.527 -22.078 -14.984  1.00 92.69           C
ATOM   4814  O   GLY A 652      41.628 -21.692 -14.571  1.00 92.69           O
ATOM   4815  N   LEU A 653      39.451 -21.297 -14.963  1.00 96.06           N
ATOM   4816  CA  LEU A 653      39.445 -20.001 -14.297  1.00 96.06           C
ATOM   4817  C   LEU A 653      38.718 -20.110 -12.964  1.00 96.06           C
ATOM   4818  O   LEU A 653      37.611 -20.653 -12.898  1.00 96.06           O
ATOM   4819  CB  LEU A 653      38.767 -18.947 -15.175  1.00 96.06           C
ATOM   4820  CG  LEU A 653      39.640 -18.133 -16.130  1.00 96.06           C
ATOM   4821  CD1 LEU A 653      38.780 -17.207 -16.973  1.00 96.06           C
ATOM   4822  CD2 LEU A 653      40.659 -17.334 -15.344  1.00 96.06           C
ATOM   4823  N   THR A 654      39.355 -19.625 -11.901  1.00 94.44           N
ATOM   4824  CA  THR A 654      38.843 -19.760 -10.543  1.00 94.44           C
ATOM   4825  C   THR A 654      38.525 -18.377  -9.996  1.00 94.44           C
ATOM   4826  O   THR A 654      39.365 -17.476 -10.064  1.00 94.44           O
ATOM   4827  CB  THR A 654      39.850 -20.473  -9.636  1.00 94.44           C
ATOM   4828  OG1 THR A 654      40.214 -21.731 -10.218  1.00 94.44           O
ATOM   4829  CG2 THR A 654      39.250 -20.712  -8.258  1.00 94.44           C
ATOM   4830  N   ALA A 655      37.323 -18.197  -9.458  1.00 94.88           N
ATOM   4831  CA  ALA A 655      36.867 -16.873  -9.059  1.00 94.88           C
ATOM   4832  C   ALA A 655      36.803 -16.797  -7.540  1.00 94.88           C
ATOM   4833  O   ALA A 655      36.201 -17.662  -6.895  1.00 94.88           O
ATOM   4834  CB  ALA A 655      35.498 -16.559  -9.665  1.00 94.88           C
ATOM   4835  N   VAL A 656      37.423 -15.763  -6.977  1.00 94.25           N
ATOM   4836  CA  VAL A 656      37.501 -15.576  -5.533  1.00 94.25           C
ATOM   4837  C   VAL A 656      36.788 -14.280  -5.176  1.00 94.25           C
ATOM   4838  O   VAL A 656      37.042 -13.239  -5.794  1.00 94.25           O
ATOM   4839  CB  VAL A 656      38.959 -15.549  -5.038  1.00 94.25           C
ATOM   4840  CG1 VAL A 656      39.032 -15.980  -3.581  1.00 94.25           C
ATOM   4841  CG2 VAL A 656      39.836 -16.438  -5.907  1.00 94.25           C
ATOM   4842  N   LEU A 657      35.904 -14.338  -4.185  1.00 95.31           N
ATOM   4843  CA  LEU A 657      35.254 -13.146  -3.655  1.00 95.31           C
ATOM   4844  C   LEU A 657      35.844 -12.820  -2.288  1.00 95.31           C
ATOM   4845  O   LEU A 657      35.835 -13.668  -1.390  1.00 95.31           O
ATOM   4846  CB  LEU A 657      33.743 -13.356  -3.553  1.00 95.31           C
ATOM   4847  CG  LEU A 657      32.891 -12.143  -3.177  1.00 95.31           C
ATOM   4848  CD1 LEU A 657      33.043 -11.047  -4.218  1.00 95.31           C
ATOM   4849  CD2 LEU A 657      31.431 -12.538  -3.018  1.00 95.31           C
ATOM   4850  N   THR A 658      36.351 -11.599  -2.132  1.00 95.44           N
ATOM   4851  CA  THR A 658      37.051 -11.188  -0.921  1.00 95.44           C
ATOM   4852  C   THR A 658      36.377  -9.942  -0.367  1.00 95.44           C
ATOM   4853  O   THR A 658      36.206  -8.955  -1.088  1.00 95.44           O
ATOM   4854  CB  THR A 658      38.532 -10.911  -1.200  1.00 95.44           C
ATOM   4855  OG1 THR A 658      39.092 -11.999  -1.947  1.00 95.44           O
ATOM   4856  CG2 THR A 658      39.298 -10.748   0.104  1.00 95.44           C
ATOM   4857  N   LEU A 659      35.994  -9.984   0.904  1.00 94.75           N
ATOM   4858  CA  LEU A 659      35.309  -8.855   1.531  1.00 94.75           C
ATOM   4859  C   LEU A 659      36.274  -7.688   1.715  1.00 94.75           C
ATOM   4860  O   LEU A 659      37.061  -7.674   2.665  1.00 94.75           O
ATOM   4861  CB  LEU A 659      34.714  -9.288   2.866  1.00 94.75           C
ATOM   4862  CG  LEU A 659      33.850  -8.270   3.612  1.00 94.75           C
ATOM   4863  CD1 LEU A 659      32.382  -8.662   3.547  1.00 94.75           C
ATOM   4864  CD2 LEU A 659      34.309  -8.131   5.056  1.00 94.75           C
ATOM   4865  N   GLN A 660      36.242  -6.697   0.815  1.00 93.12           N
ATOM   4866  CA  GLN A 660      36.987  -5.472   1.098  1.00 93.12           C
ATOM   4867  C   GLN A 660      36.417  -4.773   2.324  1.00 93.12           C
ATOM   4868  O   GLN A 660      37.164  -4.275   3.175  1.00 93.12           O
ATOM   4869  CB  GLN A 660      36.975  -4.526  -0.103  1.00 93.12           C
ATOM   4870  CG  GLN A 660      36.976  -5.188  -1.463  1.00 93.12           C
ATOM   4871  CD  GLN A 660      37.320  -4.202  -2.565  1.00 93.12           C
ATOM   4872  OE1 GLN A 660      36.693  -3.151  -2.688  1.00 93.12           O
ATOM   4873  NE2 GLN A 660      38.342  -4.521  -3.350  1.00 93.12           N
ATOM   4874  N   SER A 661      35.092  -4.729   2.425  1.00 90.75           N
ATOM   4875  CA  SER A 661      34.401  -3.986   3.469  1.00 90.75           C
ATOM   4876  C   SER A 661      33.030  -4.620   3.640  1.00 90.75           C
ATOM   4877  O   SER A 661      32.593  -5.426   2.818  1.00 90.75           O
ATOM   4878  CB  SER A 661      34.292  -2.497   3.125  1.00 90.75           C
ATOM   4879  OG  SER A 661      33.437  -2.290   2.014  1.00 90.75           O
ATOM   4880  N   ASN A 662      32.358  -4.268   4.733  1.00 87.75           N
ATOM   4881  CA  ASN A 662      31.001  -4.763   4.929  1.00 87.75           C
ATOM   4882  C   ASN A 662      30.054  -4.311   3.818  1.00 87.75           C
ATOM   4883  O   ASN A 662      29.187  -5.076   3.381  1.00 87.75           O
ATOM   4884  CB  ASN A 662      30.476  -4.315   6.293  1.00 87.75           C
ATOM   4885  CG  ASN A 662      30.576  -2.814   6.494  1.00 87.75           C
ATOM   4886  OD1 ASN A 662      31.143  -2.101   5.666  1.00 87.75           O
ATOM   4887  ND2 ASN A 662      30.023  -2.327   7.599  1.00 87.75           N
ATOM   4888  N   SER A 663      30.193  -3.063   3.361  1.00 88.44           N
ATOM   4889  CA  SER A 663      29.510  -2.606   2.150  1.00 88.44           C
ATOM   4890  C   SER A 663      29.935  -3.319   0.865  1.00 88.44           C
ATOM   4891  O   SER A 663      29.082  -3.652   0.034  1.00 88.44           O
ATOM   4892  CB  SER A 663      29.711  -1.098   1.993  1.00 88.44           C
ATOM   4893  OG  SER A 663      31.083  -0.780   1.834  1.00 88.44           O
ATOM   4894  N   LYS A 664      31.231  -3.567   0.670  1.00 93.62           N
ATOM   4895  CA  LYS A 664      31.692  -4.025  -0.638  1.00 93.62           C
ATOM   4896  C   LYS A 664      32.497  -5.317  -0.607  1.00 93.62           C
ATOM   4897  O   LYS A 664      33.258  -5.578   0.327  1.00 93.62           O
ATOM   4898  CB  LYS A 664      32.550  -2.940  -1.307  1.00 93.62           C
ATOM   4899  CG  LYS A 664      31.854  -1.598  -1.460  1.00 93.62           C
ATOM   4900  CD  LYS A 664      32.823  -0.446  -1.249  1.00 93.62           C
ATOM   4901  CE  LYS A 664      32.817   0.506  -2.435  1.00 93.62           C
ATOM   4902  NZ  LYS A 664      33.842   0.136  -3.449  1.00 93.62           N
ATOM   4903  N   ALA A 665      32.354  -6.104  -1.677  1.00 95.06           N
ATOM   4904  CA  ALA A 665      33.110  -7.337  -1.857  1.00 95.06           C
ATOM   4905  C   ALA A 665      33.723  -7.314  -3.251  1.00 95.06           C
ATOM   4906  O   ALA A 665      33.140  -6.758  -4.179  1.00 95.06           O
ATOM   4907  CB  ALA A 665      32.228  -8.578  -1.676  1.00 95.06           C
ATOM   4908  N   ALA A 666      34.915  -7.886  -3.406  1.00 96.06           N
ATOM   4909  CA  ALA A 666      35.624  -7.820  -4.678  1.00 96.06           C
ATOM   4910  C   ALA A 666      35.789  -9.206  -5.282  1.00 96.06           C
ATOM   4911  O   ALA A 666      36.230 -10.135  -4.599  1.00 96.06           O
ATOM   4912  CB  ALA A 666      36.997  -7.172  -4.501  1.00 96.06           C
ATOM   4913  N   LEU A 667      35.448  -9.337  -6.560  1.00 96.38           N
ATOM   4914  CA  LEU A 667      35.505 -10.595  -7.286  1.00 96.38           C
ATOM   4915  C   LEU A 667      36.699 -10.568  -8.229  1.00 96.38           C
ATOM   4916  O   LEU A 667      36.836  -9.634  -9.036  1.00 96.38           O
ATOM   4917  CB  LEU A 667      34.212 -10.839  -8.067  1.00 96.38           C
ATOM   4918  CG  LEU A 667      34.122 -12.161  -8.833  1.00 96.38           C
ATOM   4919  CD1 LEU A 667      33.795 -13.308  -7.888  1.00 96.38           C
ATOM   4920  CD2 LEU A 667      33.091 -12.067  -9.947  1.00 96.38           C
ATOM   4921  N   THR A 668      37.559 -11.586  -8.118  1.00 95.75           N
ATOM   4922  CA  THR A 668      38.818 -11.649  -8.844  1.00 95.75           C
ATOM   4923  C   THR A 668      38.908 -12.982  -9.574  1.00 95.75           C
ATOM   4924  O   THR A 668      38.431 -14.009  -9.082  1.00 95.75           O
ATOM   4925  CB  THR A 668      40.027 -11.508  -7.904  1.00 95.75           C
ATOM   4926  OG1 THR A 668      39.960 -12.514  -6.886  1.00 95.75           O
ATOM   4927  CG2 THR A 668      40.041 -10.143  -7.242  1.00 95.75           C
ATOM   4928  N   PHE A 669      39.532 -12.958 -10.748  1.00 95.81           N
ATOM   4929  CA  PHE A 669      39.644 -14.126 -11.614  1.00 95.81           C
ATOM   4930  C   PHE A 669      41.093 -14.590 -11.683  1.00 95.81           C
ATOM   4931  O   PHE A 669      41.987 -13.795 -11.992  1.00 95.81           O
ATOM   4932  CB  PHE A 669      39.098 -13.825 -13.010  1.00 95.81           C
ATOM   4933  CG  PHE A 669      37.600 -13.726 -13.056  1.00 95.81           C
ATOM   4934  CD1 PHE A 669      36.824 -14.854 -13.266  1.00 95.81           C
ATOM   4935  CD2 PHE A 669      36.967 -12.506 -12.884  1.00 95.81           C
ATOM   4936  CE1 PHE A 669      35.444 -14.768 -13.298  1.00 95.81           C
ATOM   4937  CE2 PHE A 669      35.588 -12.413 -12.921  1.00 95.81           C
ATOM   4938  CZ  PHE A 669      34.826 -13.545 -13.130  1.00 95.81           C
ATOM   4939  N   THR A 670      41.326 -15.870 -11.397  1.00 93.75           N
ATOM   4940  CA  THR A 670      42.666 -16.430 -11.299  1.00 93.75           C
ATOM   4941  C   THR A 670      42.825 -17.541 -12.327  1.00 93.75           C
ATOM   4942  O   THR A 670      41.958 -18.414 -12.448  1.00 93.75           O
ATOM   4943  CB  THR A 670      42.942 -16.969  -9.892  1.00 93.75           C
ATOM   4944  OG1 THR A 670      41.945 -17.937  -9.543  1.00 93.75           O
ATOM   4945  CG2 THR A 670      42.918 -15.838  -8.875  1.00 93.75           C
ATOM   4946  N   GLY A 671      43.928 -17.496 -13.062  1.00 94.38           N
ATOM   4947  CA  GLY A 671      44.212 -18.431 -14.131  1.00 94.38           C
ATOM   4948  C   GLY A 671      44.004 -17.816 -15.499  1.00 94.38           C
ATOM   4949  O   GLY A 671      43.931 -16.597 -15.665  1.00 94.38           O
ATOM   4950  N   LYS A 672      43.910 -18.687 -16.501  1.00 94.56           N
ATOM   4951  CA  LYS A 672      43.699 -18.267 -17.879  1.00 94.56           C
ATOM   4952  C   LYS A 672      42.592 -19.100 -18.507  1.00 94.56           C
ATOM   4953  O   LYS A 672      42.557 -20.321 -18.323  1.00 94.56           O
ATOM   4954  CB  LYS A 672      44.986 -18.422 -18.695  1.00 94.56           C
ATOM   4955  CG  LYS A 672      46.002 -17.315 -18.488  1.00 94.56           C
ATOM   4956  CD  LYS A 672      47.314 -17.652 -19.180  1.00 94.56           C
ATOM   4957  CE  LYS A 672      48.490 -16.967 -18.503  1.00 94.56           C
ATOM   4958  NZ  LYS A 672      49.655 -16.819 -19.421  1.00 94.56           N
ATOM   4959  N   ALA A 673      41.684 -18.452 -19.238  1.00 93.62           N
ATOM   4960  CA  ALA A 673      40.654 -19.218 -19.926  1.00 93.62           C
ATOM   4961  C   ALA A 673      41.305 -20.110 -20.976  1.00 93.62           C
ATOM   4962  O   ALA A 673      42.368 -19.790 -21.515  1.00 93.62           O
ATOM   4963  CB  ALA A 673      39.635 -18.283 -20.577  1.00 93.62           C
ATOM   4964  N   SER A 674      40.670 -21.249 -21.268  1.00 89.56           N
ATOM   4965  CA  SER A 674      41.173 -22.085 -22.354  1.00 89.56           C
ATOM   4966  C   SER A 674      41.157 -21.357 -23.696  1.00 89.56           C
ATOM   4967  O   SER A 674      42.127 -21.428 -24.460  1.00 89.56           O
ATOM   4968  CB  SER A 674      40.359 -23.376 -22.439  1.00 89.56           C
ATOM   4969  OG  SER A 674      40.436 -24.114 -21.231  1.00 89.56           O
ATOM   4970  N   SER A 675      40.067 -20.650 -23.998  1.00 89.81           N
ATOM   4971  CA  SER A 675      39.866 -20.055 -25.315  1.00 89.81           C
ATOM   4972  C   SER A 675      39.575 -18.562 -25.226  1.00 89.81           C
ATOM   4973  O   SER A 675      38.753 -18.134 -24.410  1.00 89.81           O
ATOM   4974  CB  SER A 675      38.746 -20.779 -26.051  1.00 89.81           C
ATOM   4975  OG  SER A 675      39.162 -22.065 -26.474  1.00 89.81           O
ATOM   4976  N   HIS A 676      40.249 -17.777 -26.064  1.00 89.56           N
ATOM   4977  CA  HIS A 676      40.010 -16.345 -26.227  1.00 89.56           C
ATOM   4978  C   HIS A 676      38.992 -15.966 -27.311  1.00 89.56           C
ATOM   4979  O   HIS A 676      38.724 -14.774 -27.485  1.00 89.56           O
ATOM   4980  CB  HIS A 676      41.348 -15.646 -26.498  1.00 89.56           C
ATOM   4981  CG  HIS A 676      42.071 -16.169 -27.703  1.00 89.56           C
ATOM   4982  ND1 HIS A 676      41.445 -16.417 -28.906  1.00 89.56           N
ATOM   4983  CD2 HIS A 676      43.369 -16.510 -27.879  1.00 89.56           C
ATOM   4984  CE1 HIS A 676      42.327 -16.885 -29.771  1.00 89.56           C
[truncated: 361,039 more chars]
